# Supplementary material for: AT-Hook Transcription Factors Show Functions in Liriodendron chinense under Drought Stress and Somatic Embryogenesis
Source: Plants (Basel). 2023 Mar 17;12(6):1353. doi: 10.3390/plants12061353 (PMC10056439; doi:10.3390/plants12061353)
Supplement: Supplementary file 1 [file plants-12-01353-s001.zip]

Archive with 13 entries (13 files):
- Figure S1 Bayesian tree indicating the phylogenetic relationships between 21 AHL proteins from Liriodendron chinense (Lc) and 29 from Arabidopsis. .pdf
- Figure S2 Quantitative real-time PCR (qRT-PCR) dissolution curve and standard curve of three LcAHL genes under drought stress..pdf
- Figure S3 Quantitative real-time PCR (qRT-PCR) dissolution curve and standard curve of nine LcAHL genes at different stages of somatic embryogenesis. .pdf
- Table S1 Protein sequences of 21 LcAHLs.txt
- Table S10 Primer sequences of eight LcAHLs for q-RT PCR.xlsx
- Table S2 AHL protein sequences of 21 Species.fa
- Table S3 Gene position of LcAHLs.xlsx
- Table S4 Synteny gene pairs of LcAHLs.xlsx
- Table S5 Gene annotation information of LcAHLs.txt
- Table S6 Eight tissuesí» FPKM values for LcAHLs .xlsx
- Table S7 TPM value of LcAHLs under drought stress.xlsx
- Table S8 Quantitative real-time PCR (qRT-PCR) value of LcAHLs under drought stress.xlsx
- Table S9 qRT-PCR value of LcAHLs at different stages during somatic embryogenesis.xlsx
