# Supplementary material for: AT-Hook Transcription Factors Show Functions in Liriodendron chinense under Drought Stress and Somatic Embryogenesis
Source: Plants (Basel). 2023 Mar 17;12(6):1353. doi: 10.3390/plants12061353 (PMC10056439; doi:10.3390/plants12061353)
Supplement: Supplementary file 1 [file plants-12-01353-s001.zip › Table S1 Protein sequences of 21 LcAHLs.txt]

>Lchi06280
MSGRESFGGVSLQKNPVSSPQQPPAMPNMRLAFSSEGAAVYKPIMGSPPS
YPSGGSGDGQTAPITQHVLHMTEPMKRKRGRPRKYGPDGTMALALTPVSP
PVPPSGGSVGGGLSSPTSPSATSMKKARGRPPGSGKKQQMAALGSAGIGF
TPHVITVKAGEDVSSKIMSFSQNGPRAVCILSANGAISNVTLRQAATSGG
TVTYEGRFEILSLSGSFLLSESGGQRSRTGGLSVSLAGPDGRVLGGGVAG
LLTAASPVQVVVGSFIADGRKESKPKNPSDPSAPPKQGGEAAGTGSPPSR
GTLSESSGGPGSPLNQSTGTCNNSTPQGMMANMPWK
>Lchi01372
MDAREAIRLASSEHQGTIAGPNSYSSNLPNSSMVSPTSAGMMQTTRLPFN
SAPPPGLKPIDTLNSLYQEDVLPSMRSGGFSENDMMKKKRGRPRKYGPDG
GRALALTPVSSASGYSDTQTSELSFKRRGRPPGSGKRQQLNALGSAGISF
TPHIITVKAGEDVASTIMAFSQQGSRAICILSANGAISNVTLRQPATSGG
TVSYEGRFEIISLSGSFLLTETDGTRSRTGGLSVSLAGSDGRVIGGGVAG
MLMAATPVQVVVGSFIADGKKPKPDPLKREPSSAPPQMAGLATAAPTSQP
SQGSTSESSDDEPSSPLDQRTGAYGNASQHAPPIATLYPSGGWAGHHSAN
QHRHDTNMKI
>Lchi04874
MLYATPNIPVPDLLAQEHADARMIGDRNVHQGYLATAIDTQLINGLDCLK
DLRLTAKHQHQHHQQQQQQNSEDELSGSSGRGKKRDHDGNNGSSNNDDDS
KEMHGSGSGGGGEGENTRRPRGRPAGSKNKPKPPIIITRDSANALRAHVM
EVANGCDIGESVATFARRRQRGVCIMSGSGTVTNVTLRQPAAPGAVVTLH
GRFEILSLSGSFLPPPAPPAATGLTIYLAGGQGQVVGGSVVGALIASGPV
VIMAASFGNAAYERLPLEEEEPLPLQGGGPLDSPGMVGQQQQQQQQQQQQ
QQQLLADPNNPLFHGLPPNLLNSCQLPAEAAYWATGGRPPF
>Lchi05954
MDSREGTRLSSSEPPGMMVGSNSYGGGLQNSSMVSPNSAGMMQAMRNPFN
SVVPSGSKLGDSMNSGYHGDMPSGMRPCGFSMSEPVKKKRGRPRKYGPDG
SMALALTPLSSVSGHSNAPSSEPMIKRRGRPPGSGKKQQLEALGSAGIAF
TPHVITVKAGEDVASKIMAFSQQGSRTVCILSANGAIGNVTLRQPATSGG
TVSYEGRFEIISLSGSFLLTENDGTRSRTGGLSVSLAGSDGRVLGGGVAG
MLMAASPVQVVVGSFIAEGKKPKPEPMKREPSSTLLQMAGLGAAAASSPA
SQGSTSESSDEPSSPASHSTGALNNTGHPNQHMAPYPPVGWPGSHSANQH
RHDPNMRMYPN
>Lchi32451
MIAHVELETVVGVIASEKEGDADKTKTTELGVDLPGIAVGLDKLLDGNRV
LHQHHQQQNSEDEHSGNSGLNRGKKRDHDGNSGASNEDDGSGGKEMTGPG
SGSGEGEITRRPRGRPAGSKNKPKPPIIITRDSANALRSHVMEIANGCDI
GESMATFARRRQRGVCILSGNGTVTNVTLRQPAAPGAVVTLHGRFEILSL
SGSFLPPPAPPAATGLTIYLAGGQGQVVGGSVVGALLASGPVVIIAASFG
NAAYERLPLDEEEPLQIQGSGQLGSPPGMIGQQQQQQQQQLLPDPNTPLF
HGLPPNLLNPGQLPADQAYWATGGRSPF
>Lchi04180
MGGVDLSVPSLRIRDPDDDHVAGMGRFGSRREQELMDSKNNIANSSSSNN
NNSGANAGNQIQEDEDSRGDAEAEDQTAGLETVEGSSGGSGGRRPRGRPP
GSKNKPKPPIIITRESPNALRSHVLEIGSGSDIADSVAAFSRRRQRGVSV
LSGSGIVTNVTLRQPAGPGAVLTLHGRFEILSLSGAFLPTPSPPGATGLT
VYLAGGQGQVVGGSVVGPLIASGPVMVIAATFTNATYERLPIDEEEEEAT
AAAAAAAAPEGMQLQQSAGELVLLRVAFLHVLVLFRAPMLAGLLRKLALE
LAVLELGDQAS
>Lchi06761
MSGRESFGIGLQRSSVPSQPSMHNMRLAFNSDGTAVYKPITGSSPAYPSG
GGGGSEGPATPVVQHGLNMAEPMKRKRGRPRKYGPDGTMALALTPVSPVA
PPSSGGNGGGLSSPTSPSLMMKKARGRPPGSGSKKQMVALGSAGVGFTPH
VITVKAGEDVSSKIMSFSQHGPRAICILSANGAISNVTLRQAATSGGTVT
YEVGGVCHCHRRFSVGSPRFRCFTNTGLCLFIKGRFEILSLSGSFLLSES
GGQRSRTGGLSVSLAGPDGRVLGGGVAGLLTAASPVQVVVGSFIADAGNK
QSKPMNPLASSAPPKMNPAGAAGTSSPTSRGTLSESSGGPGSPLNQSAGA
FNNSTPHGILANMPWK
>Lchi28199
MADRSLEIQGVWALPFLEREKKKKMAEYGGGAPAAAIALSHARDCHTSEE
EEEEGRSSAAGKNTKAMVAVGGAKKPRGRPPGSKNKPKPPIVITRDSESA
MRPTVLVLSAGSDVVESVLTFARRRHVSICVLSGSGSVANVTLRHPTSHA
STLTLRGRFDILSLSGTFLCSPPTTKAPFTISLAGAQGQVIGGTVAGALV
AAGPVVLMVASFTNPSYHRLPAEEEEEAEDNSKKAGVGGSDSGSSSNSMS
MSVYSVAAPSPLSCQITSDVLAWAPPSRPPHY
>Lchi12845
MRDILHTYLAYQTFILLRTFSGPKGPPDKCLDLADKSPLARVAAYKELAN
RWWAGHVSMGGVDPSIPSLHLRNPDSNHSSGLGRLGLCREQELMESSNNN
SLGSSSNNTNNGNQNAEDEDSRGGGDEHDGDDQAAGQETIEGSSGRRPRG
RPPGSKNKPKPPVIITRESPNALRSHVLEISGGSDVVESIAAFSRRRQRG
VCILSGSGIVTNIALRQPTAPGAVITLHGRFEILSLSGAFLPAPAPPGAT
GLTVYLAGGQGQVVGGAVVGPLMASGPVMIIAATFSNATYERLPLDDEEV
GSANAGATAGEGMQLQQSPGSKAIRKKSSDVASRYSSEALAMMGRSSEHG
GYSKSGSKAKGKGTKIEVIVLPMALCEFISFLPTLAGFGFGSNVRAEARA
IAEGFALCVDRNL
>Lchi29434
FYNILHFFFFFFFFFFFFFFFRSLNLFIYVYACMEGRESIAGSESGASES
SPGSGGGSGPLPQTMNMEMSMSMERTFGGGGNEMMMMMMMGKKKRGRPRK
YGPDGNMSLALSPAFSSPPSSSEFSPKRGRGRPPGSGKRQLLAALGEWVA
GSAGGNFTPHVVTIATGEDVATRILSFSQKGPRAICILSANGAISNVTLR
QPGSSGGTLTYEGRFEILSLSGSFTLTDNGGIRSRTGGISVSLAGPDGRV
VGGGVAGLLLAASPIQVVVGSFMPNSHKEHKRRPNPESSILTGVPTTSGI
VTAARPISQATPDEDTCATPSSTLPGQSHGDAENSTGNNQNQASTSFHTV
GWHGSQSTSEQRPSPDINIRLPGE
>Lchi13190
MGEKPWRQYYMQRGMGGSGTPPGLHGPPGIRPLTNPHLPRQSNIGGGSVG
SAFQMESSPATAAMSPHGVSAGGPSSQAGMQVSGEPVKRKRGRPRKYGPD
GTVSLALSSISPSLAPPSGSAPLSQKRGRGRPPGTGRKQQLASLGEWLSG
SAGMGFTPHIITISVGEDIATKIMSFSQQGPRAVCILSANGAVSTVTLRQ
PATSGGTVTYEGRFEILCLSGSYLLTDDGGSRSRTGGLSVSLSSPDGRVI
GGGVGGMLIAASPVQVIVGSFVYGGTKTKSKSGTGPESAMESDHPTGEKP
TTPTSMLPNQNLSPSMMGGGGWPGSRPMDMRNPHMDIDLTR
>Lchi05963
LLVEEALLEKVIPGATTSRLFNVLVLGLHVIKGSESRGPTSRYLHHLHLP
ELHLQRHHQPDSDDDHNRGQFSGDGGDESSQGLELGSGNGGSGDLGARRP
RGRPPGSKNKPKPPVIITRESANTLRAHILEVANGCDVFDCISTYARRRQ
RGICILSGSGIVTDVSLRQPASAGAIVTLHGRFEILSLTGSFLPPPAPPG
ATSLTVFLAGGQGQVVGGSVVGALIAAGPVIVIAASFTNVAYERLPLDEE
EQQLQIQPPASQQMSSGGMGSSFPDQSASLPFFNLPLNMPNCQLPVDWAG
NAMVGRPPF
>Lchi06750
MKDEDDRVWGGPSGDRQGGGFDTENSMDVFGRREGERVEEEEEEEEEEEE
EKLARRWWERVDVGMAGLGPGPGSRYMQQLLRPELHLQRTSQPQHQTTEM
DGADDSPEEEPKPNTDTAAASSGAAGNNPRRPRGRPPGSKNKPKPPIIIT
QDSPNSLRSYVLEVSSGADVVECVSTYARRRGRGVCILSGNGTVVNVTLR
QPAAPPGTVATLHGRFEILSLSGTVLPPPAPPGSGGLTIFLAGGQGQVVG
GSVVGPLVASGPVILMAASFSNAVFERLPLEEEEPTAPEQTVASQSSGVT
GSGSGVQIGDVGGGAVPFYNLGLNYQFPGDMYGWGGNAARPPFL
>Lchi30599
MEGREGMSSGGENPSQGGGGGLAVSLALVGKKRRGRPRKYGADGTMSLAL
SPMPISSSGPVTASTASPGAVPEMGDGEFQAVVKRGRGRPAGSVNKPKPP
RLELDHSGEWSASSAGANFTPHVITIATGEDVTMKIISFSQQVPGAICIL
SANGAISNVTLRQPDSSGGTLTYEGRFEILSLSGSFMAMENGGTRSRTGG
MSVSLASPDGRVVGGGVAGLLVAASPVQVVVGHFLPNNQHEQKPKKPKIE
STAATPTSAVPISSVNMDNAYSGQGQHSSKTQKPSLASSSSFRADNWSTL
HSLPTDINISLPGG
>Lchi01373
MAGLDLSTASSAGPGDIVGRRPRGRPPGSKNKPKPPVIITRESANTLRAH
ILEVGGGSDVFDCIAMYARRRQRGICILSGSGTVTNVTLRQPAAAGAVVT
LHGRFEILSLSGSFLPPPAPPGATSLTIYLAGGQGQVVGGSVVGALIAAG
PVIVIGASFTNVAYERLPLDEDEQLQMQPSAAQASGGDGGIANPFPDPSS
AFPFLNLPLGMPPNCQLPVDWAGNAVGRPPY
>Lchi06288
MAGLEPGPGSRYVHQLLRPELHLQRLSQLQNQTDQVEDTKDSPEEELKHE
TDAPSTSSGAAAGAVRRPRGRPSGSKNKPKPPIIITRDSPNSLRSHVLEI
SSGADIVECVSTYARRRGRGVCIMSGGGTVNNVTLHQPAAPPGTVATLHG
RFEILSLLGTVLPPPAPPGSGGLTIFLAGGQGQVVGGTVVGPLMASGPVL
LMAASFANAMFERLPLEEEEPAVQVQHPSASQSSGITGGGQIVDVGSSGG
GGSGAVPFYNLGVNMGNYQFPGDVFGWDVVESVLIESMSILESSTAAMQE
IEAIVVAELFDELFLVQEIIFSQIASTFDVSEQIVIIYVGMEKKSEKFII
AFQDKCRLNLMKTKTEDSRRTSYIKDEETGEIPEFLTGTKVSNLLRPNGL
LTEGEAVALILEGVRIVLSSKGISTFAREDIVVWPLDRHGNFTTHSTSLA
SLQAGGYPHTVWREASGKDLISLLHGLTPLFALWEIWIERNRIRYEGKSM
EVSRVLKNVIHCLKWASKSVHSRVSSSSAVRFFCEALGIAEHRPFPLSLS
IVKWSKPPPGWVKLNVDRSALGNPGPSGGGGICRGDEGQFLFAFSKGFRS
SSSARAEVRALVQGLSLCVEIGFSNIVLESDSKSTVEAMSEGASKRWKMW
YWKGAYGDLLKRAQVQVVFQPREAN
>Lchi30606
MTGPGSGSGEGEITRRPRGRPAGSKNKPKPPIIITRDSANALRSHVMEIA
NGCDIGESMATFARRRQRGVCILSGNGTVTNVTLRQPAAPGAVVTLHGRF
EILSLSGSFLPPPAPPAATGLTIYLAGGQGQKVLIFPKPAQYDNQTKPSR
TRQANGTNGDFALTHLFLFFFRKERENDVVWERGEIGEGPQNGDSAGDEL
VPLVVIRLEKQNPSRT
>Lchi22185
MSFMQQRKRAVCILSASGSISNASLRQPAMLGGNVTYEWLSLVPLDMLLM
FYTLLRMFAVPQMGRFEILSLSGSYLHAEIGGASSRTGGLSVCLSGADGR
IVGGGVGGPLKAAGPVQVIAGSFVIDGNRDSSPVIRAEAPGPVLGATVSP
INFRPCSDSSGRMSTRVNDEHRNIGGSGFMLQSRATHPMHRSNIDIELAG
VLTTVSVDVIFCSVGYKHLISNRRRDGGGACQSPEEGDDEDIRD
>Lchi13244
LLNFGSLANRWWAGHVGLPGVDHAAAAAANSEAMVKREREMAMMNENSGG
SGGGDDEERDNGDEPKEGAVEVGTRRPRGRPPGSKNKPKPPIFITRDSPN
ALRSHVMEVAGGADVAESIAQFARRRQRGVCVLSGSGSVANGPHRPGSTG
LTVYLAGGQGQVVGGSVVGSLIAAGPVMVVAATFANATYERLPIEDDEDA
GSSGGQGQMPGNGPGSSPPGIGGGGGGGPPQHGLPDPSSMPVYNLPPNLL
PNGGQMGHDAYGWAHARPPY
>Lchi04864
MEGREGMGSGMPAEASGSFHPVVKVEDSGQGEATAAPVSVAMAEGRKKRG
RPRKYGPDGSVSLALSPMPISASAPVGAGEFSAMKRGRGRPVGSVNKPKQ
FNFDSGEWAGCSVGADFMPHVITVAAGEDVTMKIISFSQQGPRAICILSA
NGAISNVTLRQPDSSGGTLTYEVVVGSFMPNVQREQKPKKQKTEPASVTT
TAAIPISSADIDESYGGPEQRSSTIPKPNLAASSSFRGDSWASLHSLPDS
RNTTDINISLPGG
>Lchi06945
MAGPDLGNPSVKYKTTDCPGDGNNNHRPCSESRALMVPKMTAATAKGESI
RRPRGRPAGSKNKPKPPIIITRESANALWAHAMEVRSGCDVGESIADFAR
KKQRGRQPGITGLTIYLAGAQGQIIGGCVVGSLIASGPVVIMAASFMNAT
FDRLPMDEDVAATNNQHHPNHHQKLEVPNLYGPPSNSISSVSLPQELYPW
SPGRQFTRS
