# Supplementary material for: AT-Hook Transcription Factors Show Functions in Liriodendron chinense under Drought Stress and Somatic Embryogenesis
Source: Plants (Basel). 2023 Mar 17;12(6):1353. doi: 10.3390/plants12061353 (PMC10056439; doi:10.3390/plants12061353)
Supplement: Supplementary file 1 [file plants-12-01353-s001.zip › Table S10 Primer sequences of eight LcAHLs for q-RT PCR.xlsx]

## Sheet: Sheet1
Drought stress
Name	Sequence
Lchi13190-F	CTTTCGGGTTCGTACTTGCT
Lchi13190-R	ACCACCAATAACACGACCA
Lchi06280-F	CCGGTTTGAGATCCTGTCACT
Lchi06280-R	CTAAAACACGGCCATCGGGAC
Lchi05954-F	TGTCACCCTCCGTCAACCAG
Lchi05954-R	CACTCAAACCGCCAGTTCTGC
18S-F	ATTTCTGCCCTATCAACTTTCG
18S-R	TTGTTATTTATTGTCACTACCTCCC
Somatic embryogenesis
Name	Sequence
Lchi29434-F	AGTTTTATGCCGAACAGTCAC
Lchi29434-R	CTGCTGTCACTATGCCCGAA
Lchi04180-F	CGCTTATCGCATCCGGTCCTGT
Lchi04180-R	CTCCATCTGAAACGCCGAT
Lchi01373-F	GGTCGTTCCTCCCGCCACC
Lchi01373-R	GACGCTCCCACCGACGACCTG
Lchi12845-F	AGCAACCATTCCAGCGGACT
Lchi12845-R	ACCACCTCGGCTGTCTTCGTC
Lchi13190-F	ATGGGAGAGAAGCCATGGCGT
Lchi13190-R	CTCCATCTGAAACGCCGAT
Lchi06761-F	CATTTTCCCAGCATGGACCAC
Lchi06761-R	CCTAAAGCGAGGACTACCCAC
Lchi04864-F	CCCACGTCATCACTGTTGCT
Lchi04864-R	AAAACTGCCCACAACAACCTC
Lchi05954-F	TGTCACCCTCCGTCAACCAG
Lchi05954-R	CACTCAAACCGCCAGTTCTGC
Lchi05963-F	CGTCTCGGCTCTTCAACGTCCT
Lchi05963-R	TTCATCCCCACCGTCGCCTGA
18S-F	ATTTCTGCCCTATCAACTTTCG
18S-R	TTGTTATTTATTGTCACTACCTCCC
