# Supplementary material for: AT-Hook Transcription Factors Show Functions in Liriodendron chinense under Drought Stress and Somatic Embryogenesis
Source: Plants (Basel). 2023 Mar 17;12(6):1353. doi: 10.3390/plants12061353 (PMC10056439; doi:10.3390/plants12061353)
Supplement: Supplementary file 1 [file plants-12-01353-s001.zip › Table S2 AHL protein sequences of 21 Species.fa]

>AUR62004878
MEPNEQSGLTSYYHPHQHPHPQQPSSTLSPPLPSSAGAGGGNSPVTNGMSDGTAGALYPQ
TVAGKAPTTSEPQRRKRGRPRKYGTPEAAAAAKRAADVGQKIMLFMQQTRKELCILSASG
SISNASLRQPAISGGSIAYEGRFDIISLTGSYVRSDLGGKAGGLSACLSTTNGQIVGGGV
GGPLIAAGPVEVIVATFQMDPKKDVNAGFKGDVSTSTMPSPVSASTAVYRPIVESAGGFT
VATGGDDHQNMDGSPFMMQSQWRSGISYDMGGNTGHSSHDSPENGDYEQMPD
>AUR62001082
MDTTIAFSHYSFTIRSQISPSSHSPPFFSDYEQGYGDPYNEFSVGKRAKEDEDVGQKIML
FMQQTRKELCILSASGSISNASLRQPAISGGSIAYEGRFDIISLTGSYVRSDLGGKAGGL
SACLSTTNGQIVGGGVGGPLIAAGPVEVIVATFQMDPKKDVNAGFKGDVSTSTMPSPVSA
STVVYRPIVESSGGFTVATGGDDHQNMDGNPFMMQSQWRSGISYDLGGNTGHSSHDSPEN
GDYEQMPD
>Mdp511968
MEPNENQLSSYFQHPTTTTAPAATSTAATTPSPTNGLLPNTHSTYGSHMLYSHSVPSSAV
TSPLEPAKRKRGRPRKYGTPEQALAAKKAATTSSHSSSSKEKKDQHGAVSPSFSGSTKKS
QQFSLGNAGQGFTPHVLTVAAGEDVGQKIMFFMQQSKREICILSASGTISNASLRQPATS
GGNITYEGRFEIISLSGSYVRTDLGGRAGGLSVCLSNTDGQIIGGGVGGPLKAAGPVQVI
VGTFQIDAKKDATAGVKGDASAAKLPSPGEMMSGGFHPTLDPSGRPLVRGNEDQQPMGGS
HFMLQGMHVAPSRPTDWRGGPDARGTGAYELTGRGVRAPHQSPENGDYDQIQD
>Ppa07786m
MEPNENQLSSYFQHPTTTTGTGTAATVTATNTASPTNGLLPNTHSTDGSHMVYSHSVPSS
AVTSPLEPAKRKRGRPRKYGTPEQALAAKKAATTSSHSSSSKEKKDHHGSASPSYSGSTK
KSQQFSLGNAGQGFTPHVLTVAAGEDVGQKIMFFMQQSKREICILSASGTISNASLRQPA
TSGGNITYEGRFEIISLSGSYVRTDLGGRAGGLSVCLSSTDGQIIGGGVGGPLKAAGPVQ
VIVGTFMVDAKKDVTAGVKGDASATKLPTAGEMMNVSFRSAVDSSGRTLVRGNDDQQAIG
GSHFMIQGMHVAPSRPTDWRGGPDARGTGAYELTGRAGRAAHQSPENGDYDQIPD
>Cs132930.1
MEPNENQLSSYFHHHQHHHQTPTTTSPTNGLLPPTHHLSAAAASSDAGPHVVYPHSVPSA
AVSSSPLEPARRKRGRPRKYGTPEEALAAKKAATASSHSSSSKAKKELASSSSLNAVSAS
SSFSTPSKKSQLAALGNAGQGFAPHVINVAAGEDVGQKIMQFMQQCKREICILSASGSIS
NASLRQPAASGGNIAYEGRFEIVSLCGSYVRTDLGGKTGGLSVCLSSAEGHIIGGGVGGP
LKAAGPVQVIVGTFVIDPKKEFGGGKGDGSAVKLPSPIGGTSMSNLRYGSNIDSGGNQIR
GNDEHQGLGESHFLLQPRGVNLTSPRSTDWRTGLDATNTAYDLSGRTGHHSPENGDYDQI
PD
>Gm03g41230.1
MEPNDNQLTSFFHHHHQQHQHHQPPPPPQTTASPTNGLLPNADGSHILYPHSVASAVSSQ
LEPAKRKRGRPRKYGTPEQALAAKKAATTLSHSFSVDKKPHSPTFPSSKKSHSFALGNAG
QGFTPHVISVAAGEDVGQKIMLFMQQSRREMCILSASGSISNASLRQPATSGGSIAYEGR
FEIISLTGSYVRNELGTRTGGLSVCLSNTDGQIIGGGVGGPLKAAGPVQVIVGTFFIDNK
KDTGAGVKGDISASKLPSPVGEPVSSLGFRQSVDSPSGNPIRGNDEHQAMGGSHFMIQQL
GLHGTPPRSTDWGHPDSRNTGFELTGRIGHGAHQSPENGGYEQIPD
>Gm19g43850.1
MEPIDNHLTSFFHHHQQQQQHHQHQHQHPPPPPPTTASPTNGLLPNADGSHMLYPHSVAS
AVSSQLEPAKRKRGRPRKYGTPEQALAAKKAATTSSQSFSADKKPHSPTFPSSSFTSSKK
SLSFALGNAGQGFTPHVISVAAGEDVGQKIMLFMQQSRREMCILSASGSISNASLRQPAT
SGGSITYEGRFEIISLTGSYVRNELGTRTGGLSVCLSNTDGQIIGGGVGGPLKAAGPVQV
IVGTFFIDNKKDNGAGLKGDASASKLPSPVSEPVSSLGFRQSVDSSSGNPIRGNDEHQAM
DGSHFMIQQLGLHGTPPRSTDWGRPDSRNTGFELTGFLSAGRTGHGAHQSPENGGYDQIP
D
>Vv01036214001
MEPNDTRLTSYFHHHQQQPQPPPPPPPQPQPHHQTQNPVAATAASPSNGLLPPSERPPLG
YHHSVPSAVTSPPETVRRKRGRPRKYGTSEQGLSAKKSPSSSVPVPKKKEQGLGGSSKKS
QLVSLGNAGQSFTPHVITVASGEDVAQKIMFFMQQSKREICIMSASGSISNASLRQPATS
GGNVAYEGRFEILSLTGSYVRTEIGGRTGGLSVCLSNTDGEIIGGGVGGPLKAAGPVQVI
VGTFLVDSKKDTSTGLKADASPKFTSPVGGASVSNVGFRSAVESSGRIPVMGNDDHQGIG
GSHFMIQSRGMQMAPTRPTDWRSGPDARINVGYDLAGRGGRGACQSPENGDYEQIPD
>Pt19s02230.1
MELNDPRQQQHHHFTSYFSSTPTTTNTPSPPNGLLPPHHPTDSTTPTGSHLLYPHSMGPS
TTATVTGGGAPVEATSAKRKRGRPRKYGTPELALAAKKTATSASVAASRERKEQHQAGSS
STTSSFSGSSSKKSQHVLGTAGHGFTPHVITVAAGEDVGQKIIQFLQQSTREMCILSASG
SVMNVSLRQPATSGGNISYEGRFEIISLSGSYIRTDMGGRAGGLSVCLSDSNGQIIGGGV
GGPLKAAGPVQVIVGTFVLDNKKDGSGKGDASGSKLPSPVKASVPSFGFRLPVESSVRNP
ARGNDDLLTVGGGNPFTMQPSTMHLLSARTMDWRSSPDVRTTAGYDFTGRTGHGGSQSPV
NGDYD
>Pt13s04130.1
MEPNDSHQQQQHFTSYFSTTTTTTTTTTPSPTNGLLPPHQPTDSTTPTGPHMLYPHSMGP
STTATVTGGGGAPVEAAAAAAAAKRKRGRPRKYGTPEQALAAKKTASSNSAAAYREKKEH
QAGSSSTISSFSAYSSKKSQHASLGNAGHGFTPHVITVAEGEDVTQKIMHFLQQSMREMC
ILSASGSILSASLSQPATSGGNISYEGRYEIISLCGSYVRTEMGGRAGGLSVCLSDTNGQ
IIGGGVGGPLKAAGPVQVIVGTFMLDNKKGGSGKGDASGSKLPSPVGASVPSFGFRSPVE
SSLMNPARANDDHPTIGGNPFTMQPTSMHLTPTRPIDWMSGPDVRTSGYDFTGRTGHGGP
QSPENGDYE
>Mes010640m
MEPNESQHHHHLSSYFTTTTPATTTPSPTNGLLPPPPNTTSDSGGGPHMVYPHSVGPSSA
SVTTAPVEPVRRKRGRPRKYGTPEQALAAKKTASSHSVSKEKREGASSSSPSYSGSSRKS
QQLFALGNAGQGFTPHVITIAAGEDVAQKLMMFMQQSRREMCILSASGSISHASLRQPAT
SGGNITYEGRFEIISLSGSYVRTDIGGRTGGLSVCLSNTDGQIIGGGVGGPLTAGGPVQV
IVGTFLLDTKKDVNTGVKVDASASKLPTPIGGASISNIGFHSPVESSGRNPIRGNDDHPT
MGGNPFMTHPRGMHVAPSRSTDWRIGPDARVNSGYDLTGRVGHGAHQSPENGDYE
>Mes010812m
MEPNESQHHLSSYFATTTTTPSPTNGLMPPHPNSTSDSGGGPHMLYPHSVGPSSAAVATA
PVEPPRRKRGRPRKYGTPEQALAAKKTASSSNSVPKEKREGATSYSGSSRKSQQLFALGN
AGQGFIPHVITVAAGEDVAQKLMMFMQQSKREMCILSASGSISNASLRQPATSGGNITYE
GRFEIISISGSYVRTDIGGRTGGLSVCLSNTDGQLIGGGVGGPLTAGGPVQVIVGTFLLD
NKKDASGGVKVDASTNKLPSPVGGASISNIGFLSPVESSGRNPVTGNDDHANIGGNPFMI
HPRGMHVAPSRTPDWLSGPDPRVNAGFELTGRVGHGAYQSPENGDYEQLPD
>Rc20.m70
MEPNDTQHHHHPHHHLSSSSYFTTSTTPAPATTTPSPTNGLLPPPPHDTGGGGGTHMVYP
HSVGPSTAAVSSAPVESPRRKRGRPRKYGTPEQALAAKKTASSSSNAVAARERREAAAAS
SPSYSGFSSRKSQQLVALGNAGQGFTPHVISVSAGEDVAQKIMLFMQQCRREMCILSASG
SISNASLRQPATSGGNITYEGRFEIISLSGSYVRTEIGGRAGGLSVCLSNSDGQIIGGGI
GGPLIAGGPVQVIIGTFVVDNKKDVGSGGKVDASSSKLPSPGGGASMSNIGFRTPTDTSG
RHTFRGNDDHQTMGGNPFMIPPRGMHDWSSGSEARVNATFELTGRRGHGARQSPENGDYE
QYPD
>Mt1g093350.1
MEDTNNHNNQVTSLFEQQSTVNVTPELNGTTTDGSHHSVTENKKKRGRPRKYESPEEAIA
GRKAIAARKAAAAAAAAANATATTSFSSPNFTKPKKFHSSSLGNSREGFNIHFVTVAPGE
DIGQNIMMLMQKNSRCEMCILSASGSISSATLRQPATSGGNITYEGRFDIISLTGSYVRN
ELDGRSGGLSVCLSHSDGQLVGGSIAGPLKAASPVQVIAGTFSIPSKDPGAGIKGDVSTS
KLPSPVGEPTSNLGFRPAINSSNGNAIPGNKEHQVIGGSHFMPQQYGVNVVPFHPSDWGS
RPDSRNAGFELIGRTGHGANHSPENGNYS
>Lchi22185
MSFMQQRKRAVCILSASGSISNASLRQPAMLGGNVTYEWLSLVPLDMLLMFYTLLRMFAV
PQMGRFEILSLSGSYLHAEIGGASSRTGGLSVCLSGADGRIVGGGVGGPLKAAGPVQVIA
GSFVIDGNRDSSPVIRAEAPGPVLGATVSPINFRPCSDSSGRMSTRVNDEHRNIGGSGFM
LQSRATHPMHRSNIDIELAGVLTTVSVDVIFCSVGYKHLISNRRRDGGGACQSPEEGDDE
DIRD
>Al477717
MEPNESHHHHQQQLHHHHQQQQQQQHQQRLSSPYFHHQLQHHHHPTTVATTASTGNAVPS
SNNGLFPPQPQPQHQPNDGSSSLAVYPHSVPSSAVTAPMEPLKRKRGRPRKYVTPEQALA
AKKMASSASSSSAKERRELAAVTGGTVSTNSGSSKKSQLGSVGKTGQCFTPHIVNIAPGE
DVAQKIMIFANQSKHELCVLSASGTISNASLRQPATAGVNLPHEGQYEILSLSGSYIRTE
QGGKTGGLSASLSASDGQIIGGAIGTHLTAAGPVQVILGTFQLDRKKDAAGSGGKGDASN
SGSRLTSPASTGQLLGIGFPPGMESTGRNPMRGNDEQQHHHHQPGLGGPHHFMMQAPQGM
HMTHSRPAEWRGGGNSGLDGRGGGGYDLSGRIGHESSENGDYEQQIPD
>AtAHL14
MDPNESHHHHQQQQLHHLHQQQQQQQQQQRLTSPYFHHQLQHHHHLPTTVATTASTGNAV
PSSNNGLFPPQPQPQHQPNDGSSSLAVYPHSVPSSAVTAPMEPVKRKRGRPRKYVTPEQA
LAAKKLASSASSSSAKQRRELAAVTGGTVSTNSGSSKKSQLGSVGKTGQCFTPHIVNIAP
GEDVVQKIMMFANQSKHELCVLSASGTISNASLRQPAPSGGNLPYEGQYEILSLSGSYIR
TEQGGKSGGLSVSLSASDGQIIGGAIGSHLTAAGPVQVILGTFQLDRKKDAAGSGGKGDA
SNSGSRLTSPVSSGQLLGMGFPPGMESTGRNPMRGNDEQHDHHHHQAGLGGPHHFMMQAP
QGIHMTHSRPSEWRGGGNSGHDGRGGGGYDLSGRIGHESSENGDYEQQIPD
>Bra040133
MEPHESHQQQRLSSPYFHHHLQHHHHHPSTVSSANAVPPPNNGLFPPPPPPQANDGSSSH
AVFPLSSAVTAPSEPLKRKRGRPRKYVTPEQALEAKKMASAASSSSAKERREQAAGGTTT
SSSPGSSKKSHLGSVGKTGQSFTPHIVNIAPGEDVAQKIVMFAQQSKHELCVLSASGTIS
TASLRQPGGNISYEGQYEIISLSGSFIRSEQGGKTGGLCVSLSRSDGQIIGGAVGTHLTA
AGPVQVILGTFQLDRKKDGVKGEASNSGSRLTSPSSTGPGPGPGPLLGMGFRCVMESPGR
NPMRGNDEQHHHHQQTGMGGSHHHFMMQAPQGMHMTHPRPSEWGGGGGSSGHDGRGGGGG
YDLSGRLGHESFENGDDEQQMPD
>Bra020612
MEPNERHHHHHHHQEHHLTSPYYHPFHHHTPTTVSAAPSDNGNFPPPPNDGSSSSYHHSA
PSSAPIEPVKRKRGRPRKYDTPAQALAAKKLASSASSSSAREKREQTAAAAGVSPPSKPG
SKKSLSGSSGKSGQSFTPHIVNITPGEDVAQKIIHFAEQSKHELCILSASGTISDASLSH
LATGTSASYQGQYEILSLSGSYIRGEHGGKTGGLSVCLSSSDGQIVGGGVGGLLKAAGPV
QVILGTFQLERKKDGRNGVKGDDASGSGDLLPSSPSGAESLHGYRPVMEPSGRNSNDEHC
TMTSGGAHFMMQPPRGMHMTHARSSEWDGAGYDLSGMRGNGSLENGEYKWAD
>Bra009999
MEPNERHHHQQQQQQQQQQHHHHHLTSPYYHPFHHHNPTTVSAAPPTTSTNNGNLTSPPP
SNDGSSSSLPVYPHSVPSSAVTAPIDPVKRKRGRPRKYDTPAQALAAKKLASSASNSSAR
ERREQAAAAGVSPPPSKSGSRKGLSGYVGKTGQSFTPHIVSITPGEDVAQKIILFAEQSK
HEICILSASGAISSASLSHIATGTSVSYQGHYEILSLSGSYIRSEHGGKTGGLSICLSGS
DGQIIGGRVGGLLKAAGPVQVIVGTFQLEKKKDGGNDVKGDDASGSGSLLPSPSGTESLH
VYHPSMESSGRNLNNEHHTMTSGGALGGGAHFMMQPPQGMHMSHARPSEWGGAGYDLSGM
RGNGSSENGDYE
>AUR62016104
MEASKEEIGSSGVTVKGDEGSQGFCLAARGENPLSQPGAPNMAAASSPVNLAGVPPSSDS
RKKRGRPRKYGSDGAAAAALSPMPISASIPLSGDFSGWKQPRARPLQTIKKAQKVEFESL
GDRLAYFVGANFTPHVITVNAGEDVAMKVLSFSQQESRAICVLSASGSISNVTLRQSNSS
GGTLTYEGRFEILSLSGSFMPTDNGIMKSRSGGMSVSLAGPDGRVLGGGLAGLLVAASPV
QVVLGSFLPGHHQEHKPKKQRAEPATTAAIPAIINNQVPEGGYGGQKVNFTSPPPSFHTD
NLPSMNSMQLDPMDLEADINESTPEGGSDDFDDDDSPSNLEISG
>AUR62035051
MEASKEEISSSGVAVKGDEGSQGFCLAARGENPLSQPGAPNMAAASSPVNLAGVPPSSDS
RKKRGRPRKYGSDGAAAAALSPMPISASIPLSGDFSGWKQPRARPLQSIKKAQKVEFESL
GDRLAYFVGANFTPHVITVNAGEDVAMKVLSFSQQESRAICVLSASGSISNVTLRQPNSS
GGTLTYEGRFEILSLSGSFMPTDNGIMKSRSGGMSVSLAGPDGRVLGGGLAGLLVAASPV
QVVLGSFLPGHHQEHKPKKQRAEPATTAAIPAIINNQVPEGGYGGQKVNFTSPPPSFHTD
NLPSMNSMQMDPMDLEADINESTPEGGSDDFGDDDSPSNLEISG
>AUR62043452
MEASKEEISSSGVAVKGDEGSQGFCLAARGENPLSQPGAPNMAAASSPVNLAGVPPSSDS
RKKRGRPRKYGSDGAAAAALSPMPISASIPLSGDFSGDRLAYFVGANFTPHVITVNAGEG
RFEILSLSGSFMPTDNGIMKSRSGGMSVSLAGPDGRVLGGGLAGLLVAASPVQVVLGSFL
PGHHQEHKPKKQRAEPATTAAIPAIINNQVPEGGYGGQKVNFTSPPPHSIRQFAFYELYA
NGPDGP
>Mdp123732
MEEKDNKLVSGVAVSGEQAPENYRIAPRTENPSPSGGPTTVVAPMTSPMSLTGTGTDGKK
KRGRPRKYGPDSKPVRSSALSPMPISSSILLPGEFSAWKRGRGKPVDSIKKSHKHDVFEN
SGKQIERVIEVPACSIDNSFDLNHSPQYDHSTLETSSYVKEIPSPEDYEQFFEWPLGDKI
AYSVGANFTPHVLNVHSGEDVTMKIMSFSQQGARAICILSANGTISNVTLRQASSSGGTL
TYEGRFEILSLSGSYIPTENAGTKSRSGGMSVALAGPDGRVVGGGLAGMLIAAGPVQVVV
GSFLQGHQQEQKPKKQRVEPVSSSIVPIIVNAMSGEEMKVYGGVKPILTAPSFHGDQSNS
PNPVHGFKNSASESKSLLSEDDSKGSGQANCEVSY
>Mdp927762
MEEKDNKLVSGVAVSGENAPDDYRIAPRNENPSPCGGPTTAAAPTASPMSLTGIGTDGKK
KRGRPRKYGPDSKPVPSSALSPMPISSSIPLTGEFSAWKRGRGKPVDSIKKSHKHDVFGN
SGEKIAYSVGANFTPHILTVHSGEDVTMKIMSFSQQGARAICILSANGTISNVTLRQASS
SGGTLTYEGRFEILSLSGSYIPTENAVTKSRSGGMSVALAGPDGRVVGGGLAGMLIAAGP
VQVVVGSFLQGHQLEQKPKKQRLEPVSSSIVPIIVNAVSGEEMKVYGGVKPILMAPSFHG
DHSNSLNPVHSYKNSASESKSLLLQEESKGSGQANCEVSY
>Ppa08335m
MEEKDNLVSGVAVSGEEAPDTYRIAPRNENPSPSGGPTMAAAATASPMSLALTGTEVKKK
RGRPRKYGPDKTVSSALSPMPISSSIPLTGEFSAWKRGRGRPVDSVKKSHKYDVFESSGE
KIAYSVGANFTPHVLTVHAGEDVTMKIMSFSQQGSRAICILSANGTISNVTLRQPSSSGG
TLTYEGRFEILSLSGSYIAIENAGTKSRSGGMSVALAGPDGRVVGGGLAGMLIAAGPVQV
VVGSFLPGHQQEQKPKKQRLEPVSSSIVPIVVNAVSGEEMKVCGGVKPILTSPSFHGNNS
TSVNPMHSFKNSAPESKSLSEEESKGPGQPNCEVSY
>Vv01018513001
MEGTEGINSGVTVKGEEAPDTYRVAARSENPSEFGGSTMTAVVAMPSSEMKKKRGRPRKY
GPGGSLTMALSPMPISSSIPLTGEFSAWKRGRGRPVDSFKKQHKSESESAGERVAYSVGA
NFTPHVITVNAGEDVTMKIISFSQQGSRAICILSANGAISNVTLRQPNSSGGTLTYEGRF
EILSLSGSFMPSESGGTKSRSGGMSVSLAGPDGRVLGGGLAGLLVAAGPVQVLVGSFLPG
HQQEQKPKKQRIEPVQAAIPATVNSMPREETLGANGGPNLNLTSPSSFHGDTWASLNSMQ
GSRNLDIENKLPVSEGETKGPSQ
>Mes010247m
MEAKEGVSLGVTVKGDEAPENFRVAPRTENSISNLNPSHNPIFSNSNPNPHSNPDPAPNA
NPTPNTSQFGGPTVISSPATAGTEVKKKRGRPRKYGPDGTLVTALSPMPISSSIPLSGEL
SAWKRGRGRPLESVKKQYKYENESTGDRIAYFVGANFTPHVLTVNVGEDVMMKVMSFSQQ
GARAICILSANGTISNVTLRQATSSGGTLTYEGRFEILSLSGSFMPTDNGVTKSRSGGMS
VSLAGPDGRVLGGGLAGMLVAAGPVQVVVGSFIPGHQQEQKHKKQRTEISPAIAPISVLS
PEELKGAYGGVKPVLIPSSSFHASDNSVPLNPIQAFGNSASDNKNSSPDDESKGPNLSNC
EVSS
>Mes010659m
MEEKEGISPGLAVKGVDARDSFGVAPRTENSVPNLNPNPNPVPNSNPNLNPNPTPNPNSS
QFGGPLVTSLPASLGTEVKKKRGRPRKYGPDGTLATALSPMPISSSIPLTGELSAWKRGR
ARPLESAKKQYKYEYESTGGIAYFVGANFMPHVITVNAGEDVTMKIMSFSQQGVRAICIL
SANGTISNVTLRQPTSSGGTLTYEGRFEILSLSGSFMLTNNGGTKSRSGGMSVSLAGPDG
RVVGGGLAGMLVAAGPVQVVVGSFLLGHQQEQKHKKQRSEIAPARASVSVLSAEGMKGAY
GGVKPVLIAPSFHGDNSASLNPMQAFRNSSSDDKTSSPEDESKDPEQSKCEVSC
>Pt0012s14350.1
MIYEVMEAKEGIAVSSGVTVKAEEAPDGFRVAPRNENSSPSPNPNPNPNQNNNHNPNPNS
NSNSNSNPSPNPDPGQLGAPQVGASPVSAVGTDTAGKKKRGRPRKYAPDGTLALALSPMP
ISSSIPLTGDYYAWKRGRGRPLESVKKQHNYEYESTGDKIAYFVGTNFMPHVITVNAGED
VTMKVMSFSQQGARAICILSANGTISNVTLRQPTSSGGTLTYEGRFEILSLSGSFMPSEN
GGTKGRSGGMSVSLAGPDGRVVGGGLAGLLVAAGPVQVVVGSFLLGHQQESKHKKQRIEP
ALAVIPATIPATINVISPEEMKGSYGGVRPIAIPSPLHGDNPASLNPMQA
>Cs251430.1
MEEKETGVSRFTVTNDEALDNFELAPRTEALKSTSESKVTEVAVAAPPPGFVAATDTPPV
SVAVSSTETKKKRGRPRKYGPDGKRSLTLALSPMPISSSIPLTGEFPNWKRDNEISQAIV
KKPQRFEFENPGQRLAYSVGANFTPHVITVNAGEDITMKVMSFSQQESRAICILSANGTI
SNVTLRQATSSGGTLTYEGRFEILALTGSYMPTQNGATKSRCGGMSVSLAGQDGRVVGGG
LAGLLVAAGPVQIVVGSFLPGHQQEQKPKKPRNESTTIFFPPVNTITGEEMKAMYAGGNK
PILTTPSYQEQHNPPSPTPVTGFKISSTDNLPLSDQEPKTQSQSNCEVSC
>Gm09g28080.1
MEEREIFSSGHAVKVVEAPQSFHVALNSVQFSGPTVESPVPSPVPASAPAPAPVSASVMN
SGSTEGKKKRGRPRKYGPDGKVALSPMPISASIPLTGDFSAWKRGRGKPLESIKKSFKFY
EAGGAGPGDGIAYSVGANFTPHILTVNEGEDVTMKIMSFSQQGCQAICILSANGTISNVT
LRQPTSSGGTLTYEGRFEILSLSGSYITTENGLTKSRSGGMSISLAAPDGRVMGGGLAGL
LVAAGPVQVVVASFVPGHQLEQQKPKKPRVEHISMAAPTYVNPTSAEEIRIGLGGVKPIM
TPAAFQVHHIFGNGQSSGNSASDDSAPFPENESNPSHADAGVAC
>Gm16g32940.1
MEEREIFSSGHAVNLLEAPHSFHVALNSVQFSGPTVETPAPAPAPAPAPAPAPVPVIAPV
MNSGSTEGKKKRGRPRKYGPDGKVALSPMPISASIPFTGDFSAWKRGRGKPLESIKKTFK
FYEAGGAGSGDGIAYSVGANFTPHILTVNDGEDVTMKIMSFSQQGYRAICILSANGTISN
VTLRQPTSSGGTLTYEGRFEILSLSGSYITTENGLTKSRSGGMSISLAGPDGRVMGGGLA
GLLVAAGPVQVVVASFLPGHQLEQQKPKKPRVEHIISMAAPMHVNPTSAAEEIRIGLGGV
KPIMTPAAFQVDHIFGNGQSSGNSASDDSASFPENESNPSHADAGVAC
>Gm10g32150.1
MEGRENFGVVVGDEAPESFHVAPRIENNLDFSRATVPAPAPPTEGKKKRGRPRKYGPDGK
PALGAVTALSPMPISSSIPLTGEFSAWKRGLYRGWGGGGGGSIWYSLFSIMRRRGLHYLT
KETVESKWRDREGIAYSVGANFTPHVLTVNAGEDVTMKIMSFSQQGSRAICILSATGTIS
NVTLRQPSSCGGTLTYEGRFEILSLSGSFMPTENGVTRSRSGGMSVSLAGPDGRVMGGGL
AGLLVAAGPVQVVVASFLPGHQLEHKTKKQRVGHVSTISPSPVNLITSEEIIVSFGGVKP
IMTPAAFQEENIASFNNGQDYRNSSVDDKDPLPEKESNLSQSNAEAVC
>Gm20g35480.1
MEGRENFGVVVGDEAPESFHVAPRIENNLDFSRATVPAPAPATEGKKKRGRPRKYGPDGK
PALGAVTALSPMPISSSIPLTGEFSAWKSGRGRPVESIKKSSFKFEVESPGPVEGIAYSV
GANFTPHVLTVNAGEDVTMKIMTFSQQGSRAICILSATGTISNVTLRQPSSCGGTLTYEG
LFEILSLSGSFMPTENGVTRSRSGGMSVSLAGPDGRVMGGGLAGLLVAAGPVQVVVASFL
PGHQLEHKTKKQRVEHVSTISPSPVNLITSEEIKVSFGGVKPIMTPAAFQEENIASFNNV
QDSRNSSADDKDPLPEKESNLSQSNAEAAC
>Mt7g034750.1
MEERENFGAVNVVGGNEVPVSFQAAPRIDNNLDFSMATVPVSLPETALKKKRGRPRKYGP
DGKPAPGAVTALSPMPISSSIPLTGEFSAWKRGRGKPVESMKKSSFKFDFESPPVQVVGG
GVSEGIAYSVGANFTAYVLTVNSGEDVTMKIMSSQQGSRAICILSATGTISNVTLRQSTS
SGGTLTYEGRFEILSLSGSFMPTENGITRSRSGGMSVSLAGPDGRVLGGGLAGLLIASGP
VQVVVGSFLPGHHLEHNSKKQRVEHTISTITHNNPPPHVNHHVSNEVSFGGVKPFMTPAA
FQEENIVSFNNNAQDSRNTSSAEDRDPLPEKDSNHSQSTT
>Mt6g067180.1
MEEREIFGSGHAVNVNQAPPGFNLAQNTLNFAGSTGELPAPVPVAGGVEVKKKRGRPRKS
ESGSKPALSPMPISASIPLTGDFSGWKSGGGGGGGVVKPFESIKKPLKLNDFDEDNGISP
FGSNFKTHVLTVNSGEDVSMKIMSLSQQEYHTISILSATGTISNVTLRQSDACGGTSTYE
GVFEILSLSGSFVPTENGLTKSRSGRMSVSLAGPNGRVFGGALAGLLVAAGSVQVVVASF
FPEKENPKRQRVDHSAPTAPPTSSHINNHVSAEELRTDIGGMKPIMSPAGFNFASFGNGQ
GSGNSSSSADDEHV
>Al496402
MEEKGGISPSGVVTVKEDEALVPRTEFQQNPSFLQFVSPTTVVSPLPLPPAPSPAPVPAT
VTPDSAAASTGSDPTKKKRGRPRKYAPDGSLNPRFSRPTLSPTPISSSIPLSGDYQWKRG
KAQQQHQPLEFVKKSHKFEYGSPAPTPPPPGLSCYVGANFTTHQFTVNAGEDVTMKVMPY
SQQGSRAICILSATGSISNVTLGQPTNAGGTLTYEGRFEILSLSGSFMPTENGGTKGRTG
GMSISLAGPNGKIFGGGLAGMLIAAGPVQVVMGSFIVMHQAEQNQKKKPRVMEAFAPPPQ
QPPQLQQQQPPTFTITTVNSTSPATVEEPKQQPYGGGIVRPMAQMSSSFQNENSTMNNFT
PPYHGYGNMNTGTNKDEHEDDDGGEDDDSGDTRSQSLSG
>AtAHL6
MEEKGEISPSGVVTVKGDEALVPRTEFQQNPSFLQFVSPTTVVTPLPPPPAPSSAPVPTT
VTPGSATASTGSDPTKKKRGRPRKYAPDGSLNPRFLRPTLSPTPISSSIPLSGDYQWKRG
KAQQQHQPLEFVKKSHKFEYGSPAPTPPLPGLSCYVGANFTTHQFTVNGGEDVTMKVMPY
SQQGSRAICILSATGSISNVTLGQPTNAGGTLTYEGRFEILSLSGSFMPTENGGTKGRAG
GMSISLAGPNGNIFGGGLAGMLIAAGPVQVVMGSFIVMHQAEQNQKKKPRVMEAFAPPQP
QAPPQLQQQQPPTFTITTVNSTSPSVNTVEEQKPQAYGGGIVRPMAQMPSSFQNDNSTMN
NFTPAYHGYGNMNTGTTHKEEHEDEDGGDDDDDSGDTRSQSHSG
>Bra035899
MEEKGGMSPSGVITVKGDETLAPRTEFQQNPSFLPSVRPTTVVPPLPPAPATVTPGSAAA
APPPSISSAGTDLTKKKRGRPRKYAPDGSLNPRASRPTLSPTPISSSIPFSGDYHHHSHW
KRGKAHQQPVEFIKRSNKFEYESSPAPPPAGLSCYMGANFTTHQFTVNAGEDVTMKVMPY
SQGSRAICILSATGTISNVTLRQPTTSGGTLTYEGRFEILSLSGSFMPTENCGTKGRSGG
MSISLAGPNGKIIGGGLAGMLIAAGPVQVIMGSFIVMHQAEQTHKKKPRIMEACPPPPQP
QQQPPTFTITTVNSTSPAVATVEEPKQQTYGGGGTMRPLSQMPSSFHNDSITTTYHGYGN
MNTGATNYKEEDDYENGGDDDSGDTRSLSNSG
>Bra010070
MEDKSGISPSGVITVKGDEALASRTEFQQSPSFLQFVSPTTVVTPPPPPPPAPTPASTTV
NPGSAAAPPPPPISSAGLDLTKKKRGRPRKYAPDGSLNPRASRPTLSPTPISSSIPFSGD
YNHHSHWKRGKAQQQHVDIIKKSHNFEYGSSPAPPPPPPGLSCYVGANFTTHQFTVNAGE
DVTMKVMPYSQGSRAICILSATGCISNVTLRQATTSGGTLTYEGRFEILSLSGSFMPTDN
GGTKGRSGGMSISLAGPNGKIIGGGLAGMLIAAGPVQVVMGSFIVMHQAEQTQKKKPRII
EASPPPLQRPPPGFTITTVNSTSPLVATVEEPKQQTYGGGGGIMRPISQMPSSFNNDNSG
MNNFTTTFQGYGNMNTGTNKDEDDYDDGGDDDSGDTRSLSTSG
>Bra029271
MEEKGGVSPSGVITVKGDEEATEFQQNPSLLQPVGPTTVVSRTPSPPPSPPPPPPPTSVT
PVSAAAAPPPLISSAGLDLTKKKRGRPRKYAPDGSLNPRYLRPTLSPTPISTSIPFSGDY
SHWKQGKAQQYLPVELIKKPHMFEYGSSPAFPPPPGLSCYVDANFTTHQFTVNAGEDVMM
KAMPYSQGSRTICILSATGSISNVTLRQAAISGGTLTYEGWFEILSLSGSFMPTEQGGTK
GWSGGMSISLAGPNGKIIGGGLAGMLIAASPVQVIMGSFIVINQAEQTQNKKPRIMEASP
PPQQQQHPTFNITNVNSTSPVVATIDDPKQQTDGGGGMMRPVAQTPFHNDNSAMNNFTTT
NHGYGNVNTSTNKEEADYADGGDDDQPDDDSCDTRSLSNGD
>Al495229
MEEREGTNIRTSFGLKQHEAPLLPPPGYHMEPPRSENPNLFPVGQSSTSSVAAAAVKASE
NVAPPFSLTMPVENSSSDLKKKRGRPRKYNPDGSLAVTLSPMPISSSVPLTSELGSRKRG
RGRGRGRGRGRGQGSREPNNDNNNNNWLKNPQMFEFNNTPSSGGGGPAEFVSPSFTPHVL
TVNAGEDVTMKIMTFSQQGSRAICILSANGPISNVTLRQSMTSGGTLTYEGHFEILSLTG
SFIPSESGGTRSRAGGMSVSLAGPDGRVFGGGLAGLFIAAGPVQVMVGSFIAGQEELQQQ
QQQQQIKKQRRERLGIPTTTQASNISFGVSVEDPKARYGLNKPVVIQPPPVSAPPVSFSH
EPSTNTVHGYYANNTANHIKDLFSPLPEEDEEEDEEDLEGEDDEEFGGHSESDTEVPS
>AtAHL4
MEEREGTNINNIPTSFGLKQHETPLPPPGYPPRSENPNLFPVGQSSTSSAAAAVKPSENV
APPFSLTMPVENSSSELKKKRGRPRKYNPDGSLAVTLSPMPISSSVPLTSEFGSRKRGRG
RGRGRGRGRGRGQGQGSREPNNNNNDNNWLKNPQMFEFNNNTPTSGGGGPAEIVSPSFTP
HVLTVNAGEDVTMKIMTFSQQGSRAICILSANGPISNVTLRQSMTSGGTLTYEGHFEILS
LTGSFIPSESGGTRSRAGGMSVSLAGQDGRVFGGGLAGLFIAAGPVQVMVGSFIAGQEES
QQQQQQIKKQRRERLGIPTTTQASNISFGGSAEDPKARYGLNKPVVIQPPPVSAPPVSFS
HEPSTNTVHGYYANNTANHIKDLFSSLPGEDREEDEDDLEGEDDEEFGGHSESDTEVPS
>Bra028265
MEEREGTSNNIISSFGLNQHVAPPPPTGGGGVYHMDPPRSENPNPFPVGLPNTTAASASA
SVAAAKASENAAPPFSLTMPVENTSSELKKKRGRPRKYNPDGSLAVTLSPMPISSSVPLT
TEFSSRKRGRGRGRGRGRGRGRGLVEPPINNNNWVKNPQMFEFDNSSPVVRTPEVVTSAS
FTPHVLTVNAGEDVTMKIMTFSQQSSRAICILSANGPVSNVTLRQSMTSGGTLTYEGHFE
ILSLTGSFIPSESGGTRSRAGGMSVPLAGPDGRVFGGGLAGLFIAAGPVQVVVGRFVAGQ
EESQQQQQQQQMKTQRRERFGIPTSTQASNISFGGGSAEDPKARYGLNKPVVIQAPPMSA
PPVPFSQHEPQPSTNAVQGYYTNNTAEQIRDLFSSLPGEDDDEDDDLEGEDGDDGEFGDH
SESDTEVPS
>Bra029164
MEEREGTSNMITSFGLKQHVAPPPPPSGGGVYQMDPPRSENPNPFPAGLPNTTAAAASAS
AVAAKATENAAPPFSLTMPVENSSAELAKKKRGRPRKYNPDGSLAVTLSPMPLSSSVPLS
TGFASQKRGRGRGRGRGRGRGRVEQPPNNNSWVKNPQMFEFQNSSPVVGAADVVTSASFT
PHVLTVNAGEDVTMKIMTFSQQEGSRAICILSANGPISNVTLRQSTTSGGTLTYEGHFEI
LSLTGSFIPSESGGTRSRAGGMSVSLAGPDGRVFGGGLAGLFIAAGPVQVMVGTFVAGGQ
EETQQQQQQMKKQRGERFGIPTTTQASNISFGGGSAEDPKARYNGPNKPVVIQPPPVSAP
PMSFQHEQSTNAAQGYYRNNTADHIRDLFSSLPGEDDEEDEENLEGEDGEDFGVHTESDT
EVPS
>Bra022555
MDEREGTSSSSNSNNNITSFGLNQHVAPPPPNSGVYQMGPPRSENPNPFPAGLPNTNAAS
ASASAVAATAPENAASPFSLTMPVGNSSSELKMKKRGRPRKYNPDGPLAVTLSPMPISSS
VPLTTGFAPPQRGGRGQGRGRERGQARVDPPSNNNRLTNPQMFGFNNSSPVVGTSEVVCA
SFTPHVLTVNVGEDVTMKIMTFSQQGSRAICILSGNGAVSSVTLRQSFTSAGTLTYEGHF
EILSLTGSFITSETGGIRSRAGGMSVSLSGPDGHVFGGGLSGLLLAAGPVQVTVGTFEAG
KEEPQHQQMQNLRRERLGIPMTTQDSNISFGGGSAEDPKARYGLNKPVVIQAPPVSAPPV
SLPHEPNTNAAQGYYTNNTANQIRDLFTSLPGEDDEDFEGEDDDEEFGSDSESDTEVPN
>Al945561
MEEREGTNINNNTSSFGLKQHEATASDGGYSKDPPPRPENPNPFLGQPTTVSAAATVAAV
TENAATPFSLTMPAENTSSEQLKKKRGRPRKYNPDGTLAVTLSPMPISSSVPLTSEFPPR
KRGRGRGKSNRWLKKSQMFQFDRSPVDTNLAGVGTADFVGANFTPHVLIVNAGEDVTMKI
MTFSQQGSRAICILSANGPISNVTLRQSMTSGGTLTYEGRFEILSLTGSFMQNDSGGTRS
RAGGMSVCLAGPDGRVFGGGLAGLFLAAGPVQVMVGTFIAGQEQSQLELARERRLRFGAQ
PSSISFNISAEERKARFERLNKSVAIPAPTTSYTHVNTTNAVHSYYTNSVNHVKDPFSSS
IPVGGGVGKVGEEEGEEDEEDDDELEGEEEEFGGDSQSDNEIPS
>AtAHL3
MEEREGTNINNNITSSFGLKQQHEAAASDGGYSMDPPPRPENPNPFLVPPTTVPAAATVA
AAVTENAATPFSLTMPTENTSAEQLKKKRGRPRKYNPDGTLVVTLSPMPISSSVPLTSEF
PPRKRGRGRGKSNRWLKKSQMFQFDRSPVDTNLAGVGTADFVGANFTPHVLIVNAGEDVT
MKIMTFSQQGSRAICILSANGPISNVTLRQSMTSGGTLTYEGRFEILSLTGSFMQNDSGG
TRSRAGGMSVCLAGPDGRVFGGGLAGLFLAAGPVQVMVGTFIAGQEQSQLELAKERRLRF
GAQPSSISFNISAEERKARFERLNKSVAIPAPTTSYTHVNTTNAVHSYYTNSVNHVKDPF
SSIPVGGGGGGEVGEEEGEEDDDELEGEDEEFGGDSQSDNEIPS
>Bra019174
MEEREGTNNVTSFGLNQQQQHEAAASSYPMDPPRPDNPNPFSAPPITSSSSAAAAVENAA
PQFSLTMPAAETGSSEQKKKRGRPRKYNPDGTLAVTLSPMPISSSVPLSSEFPPRKRGRG
RGRSSRWLKKSQMFQFDRSPVVTNLTGAGVAAAADFAGANFTPYVLTVNAGEDVTMKIMT
FSQQGSRAICILSANGPISNVTLRQSTTSGGTLTYEGRFEILSLTGSFMQNDSGGTRSRA
GGMSVCLAGPDGRVFGGGLAGLFLAAGPVQVMVGTFIAGQEQSQLQLAKERRQRFGSQPS
SISFNFTAEERKARFERLNNSVAIAAPTPSYQHENTANAVHSYYTNSVNHVKEPFSSMPG
DGGHEEGEGEEDDNELEGDEDGEFGGDSQSDNEIPS
>Bra013886
MEEREGTNNTTTSLNQAAAASSDAYPMDPPRPDNPNPFSAPPTTSSVGNAAPQFSLTMQA
ETASSEQKKKRGRPRKYNPDGTLAVTLSPMPISSSVPLTSGLPPRKRGRGRGRSSQWLKK
PEMFQFDRSPVETSFAGVGTAADFVGANFTPHMLTVNAGEDVTMKIMTFSQQGSRAICIL
SANGLISNVTLRQTTTSGGTLTYEGRFEILSLTGLFMQNDTGGTRSRAGGMSVCLAGPDG
RVFGGGLPGLFLAAGPVQVMVATFIAAQEQSHLQLAQERRQRFGAQPPSISFNITAEERK
ARFERLNNSVTVPAPTPPSYPHDNTGNAVHSYYTNSVNHVKDPFSSIHGGGEDEGEEDEG
DGNELEGEDEEFGESDNEIPS
>AUR62010523
MEAKEGGSNCGVTVVGSDAPTDYQIAPRIENNSGDTPVAGSSPSPVALTEVHPGSKKKRG
RPRKYGPDGAVTVALSAKPISTSAPAPASANVIDFSAEKRPLSKAPKAKAASPNVKQHHH
TQAAQPKFESENSGEWVSCSVGANFTPHIITVNAGEDVTMKVISFSQQGPRAICILSAIG
VISSVTLRQPDSSGGTLTYEGRFEILSLTGSFMPSESGGIRNRSGGMSVSLASPDGRVVG
GGVAGLLVAASPVQIVVGSFLAGNQHEQKPKKQKSDYIISGPPASTVHFSNTGMQDNYGG
QGYHTSGTTYSSYQGDNRNGSADHNESMHEG
>AUR62017374
MEAKEGGSNSGVTVVGSDAPTDYQIAPRIENNSGDTPVAGSSPSPVALTEVHPGSKKKRG
RPRKYVPDGAVTVALSAKPISTSAPASAAANVIDFSAEKRPVSKAPKAKAASANVKQHQH
TQAAQPKFESENSGEWVSCSVGANFTPHIITVNAGEDVTMKVISFSQQGPRAICILSAIG
VISSVTLRQPDSSGGTLTYEGRFEILSLTGSFMPSESGGIRNRSGGMSVSLASPDGRVVG
GGVAGLLVAASPVQIVVGSFLAGNQHEQKPKKQKSEYIISGPPASTVHFSNTGMQDNYGG
QGYHTSGTTYSSYQGDNRNGSADHNESMHDG
>Vv01019937001
MMPAKKKRGRPRKYGPDGTVTMALSPKPISSSAPGPPVIDFSVEKRGKIRPVGSASKSKM
ELENLGEWVACSVGANFTPHIITVNSGEDVTMKIISFSQQGPRAICILSANGVISSVTLR
QPDSSGGTLTYEGRFEILSLSGSFMPSDSGGTRSRSGGMSVSLASPDGRVVGGGVAGLLV
AASPVQVVVGSFLTGNQHEQKPKKQKIEPISAARPTAAVPISTTPKPNLSSSTSFRGDNW
SPLPSDSRNKATDINVSLPGG
>Mes010698m
MEARETVSSSGGGGVTVVGSDVPSEYQIAPRSADNPSSAPGSAPPPPPPPAVVPPPSTAA
TMPLKKKRGRPRKYGPDGSVTMALSPKPISSAAPALPPVIDFSVEKQRKIKPVSKAKYVL
ENLGEWVACSVGANFTPHIITVNAGEDVTMKIISFSQQGPRAICILSANGVISSVTLRQP
DSSGGTLTYEGRFEILSLSGSFMPTESGGTRSRSGGMSVSLASPDGRVVGGGVAGLLVAA
SPVQVVVGSFLAGNQHEQKPKKQKPDSISISTVVSPTIAVPISTADPKSNLSTAAVPIST
ADPKPNLSSPTFRGTADPKPNLSSPTFHGDSWSPLPSDSRNKPTDINVSLPAG
>Mdp325245
MEGREGVNSSGVTVVGSDAPSDYHVAPRSENPTHNAGSTPQAPVAPPQAAAGSMPMKKKR
GRPRKYGPDGSVTMALSPKPISSSAPPPPPVIDFSAEKRGKVKPSSVSKTKYEVENLGEW
VACSVGANFTPHIITVNSGEDVMMKIISFSQQGPRAICVLSANGVISSVTLRQPDSSGGT
LTYEGRFEILSLSGSFMPNETGGTRSRSGGMSVSLASPDGRVVGGGVAGLLVAASPVQ
>Ppa08806m
MEGREGVNSSGVTVVASDAPSDYHVAPRSENTTHNAGSTPPAPVAPPPAAALPAAASLPM
KKKRGRPRKYGPDGSVTMALSPKPISSSAPPPVIDFSAEKRGKVKPTSSVSKTKYEVENL
GEWVACSVGANFTPHIITVNSGEDVMMKIISFSQQGPRAICVLSANGVISSVTLRQPDSS
GGTLTYEGRFEILSLSGSFMPNETGGTRSRSGGMSVSLASPDGRVVGGGVAGLLVAASPV
QVVVGSFLSGNQHEQKPKKQKHDYISNATPTMAVPISSVDPKPNFSSSTSFRGDNWSSLP
SDPKTKTDINVSLPGGVI
>Cpa29.71
MEATREAVSGTSGGVTVVGSDAPSEYHIAPRSDNPNPSTGSAQPPPPQPASQGGAPPPPP
PPPAAPVSAGLPMKKKRGRPRKYGPDGSVTMALSPKPISSAAPPPVIDFSVEKRGKVKPA
SSFSKTKYELENLGEWVACSVGANFTPHIITVNSGEDVTMKIISFSQQGPRAICILSANG
VISSVTLRQPDSSGGTLTYEGRFEILSLSGSFMPNDNGGTRSRSGGMSVSLASPDGRVVG
GGVAGLLVAASPVQVVVGSFLAGNQHEQKQKKQKHEIIKTTITTTAIPVSTADPRATPTL
SSSSLRGENWSSLPSDSRNKSTDINVSLPGG
>Cs302370.1
MEGRDGGGASSGVTVVGSDAPSEYKIAPRTSDNPPQTGGSTTPPGTQSTSTPSASAQVSG
QPPPPTAASSVPGKKKRGRPRKYGPDGSVSMALSPKPISLSVPPPVIDFSTEKKGKVRPA
SAVSKSKFEVDNLGDWVPCSLGANFTPHIITVNAGEDVTMKIISFSQQGPRAICILSANG
VISSVTLRQPDSSGGTLTYEGRFEILSLSGSFMPSDNGATRSRSGGMSVSLASPDGRVVG
GGVAGLLVAASPVQVVVGSFLSGNQHEQKPKKPKHDTISPAPPTAAIPISCVDPKSNLSP
SSSFRGDNWSMLPTDSRNKSTDINVSLPSA
>Gm05g04040.1
MEASGGVSSGVTVVGSDAPSDYHVAPRTDNPAPASGSTTQIPATAGSALSPSHPPHTAAM
EAYPATMPAKKKRGRPRKYAPDGSVTMALSPKPISSSAPLPPVIDFSSEKRGKIKPASSV
SKAKFELENLGEWVACSVGANFTPHIITVNSGEDVTMKVISFSQQGPRAICILSANGVIS
SVTLRQPDSSGGTLTYEGRFEILSLSGSFMPNESGGTRSRSGGMSVSLASPDGRVVGGGV
AGLLVAASPVQVVVGSFLAGNQHEQKPRKQKHEVISSVTPAAVVPISTLDPVSILSAASS
IRNDNWSAMPAEAKDKPADINVSLPAG
>Gm17g14520.1
METSGGVSGGVTLVGSDAPSDYHVAPRTDNPAPASGSTTQIPATAGSVPPSPHPPHTAAM
EAYPAKMPAKKKRGRPRKYAPDGSVTMALSPKPISSSAPLPPVIDFSSEKRGKIKPTSSV
SKAKFELENLGEWVACSVGANFTPHIITVNSGEDVTMKVISFSQQGPRAICILSANGVIS
SVTLRQPDSSGGTLTYEGRFEILSLSGSFMPSESGGTRSRSGGMSVSLASPDGRVVGGGV
AGLLVAASPVQVVVGSFLAGNQHEQKPRKQRHEVITSVIPAAVVPISTLDPVPILSAASS
IRNDNWSAMPAEAKNKPADINVSLPAGFVFM
>Mt8g106590.1
MEASGGVSGGVTVVGSDAPSEYHVAPRTDNQTPTTGSAVQLLAAVQAGAPPQQPPYTAVL
TAAPAVTTVPEKKKRGRPRKYAADGSVTAALSPKPISSSAPLPPVIDFTAEKRAKVKPVS
SVSKANFELENIGEWVPCSVGSNFTPHIITVNAGEDVTMKVISFSQQGPRAVCILSANGV
IKSVTLRQPDSSGGTLTYEGLFEILSLSGSFMPNESGGGTRSRSGGMSVSLASPDGRVVG
GGVAGLLVAASPVQVVVGSFMAGNQHEQKPRNQKHDVVSTVSSPAVVPIPTLDPIPILSS
VTSFRGDNWSAVPASDAKDKPATDINVSLPGG
>Al327335
MVLDMESTGEVVKSTASNGGGITVVRSDAPSDFHVAQRSESSKQSPASVTPPPSQPSSHH
TAPPPPQISTATTTTAAMEGISGGLIKKKRGRPRKYGPDGTVVALSPKPISSAPAPSHLP
PPSSNVIDFSASEKRSKMKPTNTFNRTKYHHQVENLGEWAPCSVGGNFTPHVITVNAGED
VTMKIISFSQQGPRSICVLSANGVISSVTLRQPDSSGGTLTYEGRFEILSLSGSFMPNDS
GGTRSRTGGMSVSLASPDGRVVGGGLGGLLVAASPVQVVVGSFLAGTDQQDQKQKKNKHD
FMLSNPTAAIPISSAADHRTIHSVSSLPVNNTWQTSLASDPRNKHSDINVNLT
>AtAHL1
MVLNMESTGEAVRSTTGNDGGITVVRSDAPSDFHVAQRSESSNQSPTSVTPPPPQPSSHH
TAPPPLQISTVTTTTTTAAMEGISGGLMKKKRGRPRKYGPDGTVVALSPKPISSAPAPSH
LPPPSSHVIDFSASEKRSKVKPTNSFNRTKYHHQVENLGEWAPCSVGGNFTPHIITVNTG
EDVTMKIISFSQQGPRSICVLSANGVISSVTLRQPDSSGGTLTYEGRFEILSLSGSFMPN
DSGGTRSRTGGMSVSLASPDGRVVGGGLAGLLVAASPVQVVVGSFLAGTDHQDQKPKKNK
HDFMLSSPTAAIPISSAADHRTIHSVSSLPVNNNTWQTSLASDPRNKHTDINVNVT
>Bra033121
MRWSLPAKLDQRPPPAGNGGGITVVGSDSPSDFHIAARSESSNPSPKCVAPPLPQSHHTN
QLAIVAPPPQISMAATTMMEGISGVPMKKKRGRPRKYGPEGAVVALSPKPISSAPAPSHP
LPASSHVIDFSASEKRSKMKPTNSFNRTKFHHQVENLGEWVPCSVGGNFTPHVIAVNAGE
DVTMKIISFSQQGPRAICVLSANGVISSVTLRQHDSSGGTLTYEGRFEILSLSGSFMPND
IGGTRSRTGGMSISLASPDGRVVGGGVAGLLVAASPVQVNHFLIFPVQRATAVFNRRLKF
HVFVESNRWL
>Al945842
MESTGEVVKTTTGSDGGVTVVRSNAPSDFHMAPRSETSNPPPTSVAPPPPPPPQKSFTPP
AAMDGFSSGPIKKRRGRPRKYRHDGAAVTLSPNPISTAAPTTSHVIDFSTTAEKRGKMKP
ATPSSFIRPKYQVENLGEWAPSSAAANFTPHIITVNAGEDVTKRIISFSQQGSLAICVLC
ANGVVSSVTLRQPHSSGGTLTYEGRFEILSLSGTFMPSDSDGTRSRTGGMSVSLASPDGR
VVGGGVAGLLVAATPIQVVVGSFLAGTNQQDQRPKQQNHNFMSSPLMPTSSNVADHRTIR
PMPSSLPIRTWTPSFPSDPRHKLSHDFNITLT
>AtAHL2
METTGEVVKTTTGSDGGVTVVRSNAPSDFHMAPRSETSNTPPNSVAPPPPPPPQNSFTPS
AAMDGFSSGPIKKRRGRPRKYGHDGAAVTLSPNPISSAAPTTSHVIDFSTTSEKRGKMKP
ATPTPSSFIRPKYQVENLGEWSPSSAAANFTPHIITVNAGEDVTKRIISFSQQGSLAICV
LCANGVVSSVTLRQPDSSGGTLTYEGRFEILSLSGTFMPSDSDGTRSRTGGMSVSLASPD
GRVVGGGVAGLLVAATPIQVVVGTFLGGTNQQEQTPKPHNHNFMSSPLMPTSSNVADHRT
IRPMTSSLPISTWTPSFPSDSRHKHSHDFNITLT
>Bra019359
MESTGEVVRTSDVSDGGVMVVRSNAPSDFHMAPRSETSNPPPASVSPPQNSFAPTAPPPT
TEGFSRGPMKKKRGRPRKYGHDGAPVALSPNPISSAAPTTSHVIDFSASEKRGKVKPAAT
PSSFIRTKYQVENLGEWAPSSAGANFTPHIITVNAGEDVTKKIISFSQQGSLAICVLCAN
GVVSSVTLRQPDSSGGTLTYEGRFEILSLSGSFMPSDSDGTRSRTGGMTVSLASPDGRVV
GGGVAGLLVAATPIQVVVGSFLAGTNQQDQNPRKQNHNFVSSPMPTTSNAADHGTIRPTS
SSHQIGTWTPTLASDPRHKPSHDINITLT
>Bra013646
METTREVVKTTGGIDGGLTVVRSNAPSEFHIAPKSETSNPRPTSVAPSLQPPQNSFASTG
PPPATEGFSTRQMKKKRGRPRKYGHDGAAVTLSPNPISSAAPTTSHVIDFSAAEKRGRVK
PATERSFVRTKYQVENLGEWAPSSAGANFTPHIITVNAGEDVTKRIISFSQQGSLAICVL
CANGVVSSVTLRQPDSCGGTLTYEGRYEILSLSGSFMPIDSDGTRSRTGGMTVSLACPDG
RVVGGGVAGSLVAATPIQLVVGSFIAGTNQQHQNPKNQNHSFTPSPIPTIRPTSSSLQMD
TTSRF
>AUR62013631
MEAKESMTAGVTVIGAEAPSNYHVASRGEAPSQPPNQLAISPTGAVTPGSAGIPGLVDKK
KRGRPRKYGPDGSVSRSYSPKMTSASAPTSGGSQPSGKRGRGRSAASEAKQQPRFEMVSM
GDGFGRSDGANFTPHVITVNVGEDVTAKIISFCQQGPRAICILSANGMVSNATLRQSDSS
GGTLTYEGRFEIVNLCGSFTPTEREGTRYRAGGLSVSLSSPNGQVVGGCVAGLLIAASPV
QVIVGSFLPTNPPELKPKKPKVQVQTPSAPTPFTITTALPPPNVAEKDSCNGQGHNHNNS
VAPMQNLTSIASYPRENWPNTHSMQERRTSPTDINISLPGGM
>AUR62004217
MEAKESMTTGVTVIGAEAPSNYHMASRGEAPSQPPNQLAISPTGVVTPGSTGIPGLVDKK
KRGRPRKYGPDGSVSRSYSPKTTSVSAPTSGGSQPSGKRGRGRSAASEAKQQPSFEMVSM
GDGFGRSDGANFTPHVITVNVGEDVTAKIISFCQQGPRAICILSANGMVSNATLRQSDSS
GGTLTYEGRFEIVNLCGSFTPTEREGTRYRAGGLSVSLSSPNGQVVGGCVAGLLIAASPV
QVIVGSFLPTNPPELKPKKPKVQVQTPSAPTPFTITTALPPPNVAEKDSCNGQGHNHNNS
VAPMQNITSLASYPRENWPNTHSMQERRTSTTDINISLPGGM
>Lchi04864
MEGREGMGSGMPAEASGSFHPVVKVEDSGQGEATAAPVSVAMAEGRKKRGRPRKYGPDGS
VSLALSPMPISASAPVGAGEFSAMKRGRGRPVGSVNKPKQFNFDSGEWAGCSVGADFMPH
VITVAAGEDVTMKIISFSQQGPRAICILSANGAISNVTLRQPDSSGGTLTYEVVVGSFMP
NVQREQKPKKQKTEPASVTTTAAIPISSADIDESYGGPEQRSSTIPKPNLAASSSFRGDS
WASLHSLPDSRNTTDINISLPGG
>Lchi30599
MEGREGMSSGGENPSQGGGGGLAVSLALVGKKRRGRPRKYGADGTMSLALSPMPISSSGP
VTASTASPGAVPEMGDGEFQAVVKRGRGRPAGSVNKPKPPRLELDHSGEWSASSAGANFT
PHVITIATGEDVTMKIISFSQQVPGAICILSANGAISNVTLRQPDSSGGTLTYEGRFEIL
SLSGSFMAMENGGTRSRTGGMSVSLASPDGRVVGGGVAGLLVAASPVQVVVGHFLPNNQH
EQKPKKPKIESTAATPTSAVPISSVNMDNAYSGQGQHSSKTQKPSLASSSSFRADNWSTL
HSLPTDINISLPGG
>Gm01g34410.1
MEAREGISSGVTVIGAEAPSAYHVAPRSEAPNQVHVPDGGGAAATAAPVGVSPVSAGLDG
TAVKKKRGRPRKYGPDGSVTMALSPMPISSSAPPSNDFSSGKRGKMRGMDYKPSKKVGLD
YLGDLNACSDGTNFMPHIITVNAGEDITMKVISFSQQGPRAICILSANGVISNVTLRQPD
SSGGTLTYEGRFEILSLSGSFMPTDNQGTRSRTGGMSVSLASPDGRVVGGGVAGLLVAAS
PVQVVVGSFLPSSQQEQKIKKSKSSDYGVATVTPTIAVSPTPPPPTNAEKEDVNVMGGAH
VLQNSGTLNSNLTPPNAFRRDNWVNMHSMPDSRKSATDINISLPDS
>Gm03g02670.1
MEAREGISSGVTVIGAEAPSAYHVAPRSEAPNQVHVPDGGGGAAATAAPVGVSPVSVGLD
GTVKKKRGRPRKYGPDGSVTMALSPMPISSSAPPSNDFSSGKRGKMRGMDYKPSKKVGLD
YIGDLNVCSDGTNFMPHIITVNAGEDITMKVISFSQQGPRAICILSANGVISNVTLRQPD
SSGGTLTYEGRFEILSLSGSFMPTDNQGTRSRTGGMSVSLASPDGRVVGGGVAGLLVAAS
PVQVVVGSFLPSSQQEQKIKKPKSSDYAPVTVTPAIAVSSAPPPPTNAEKEDVNVMGGAH
VLQNSGTLNSNLTPPNAFRRDNWVNMHSMPDSRKSATDINISLPDS
>Gm09g40520.1
MEGREGISSGVTVIGAEAPSAYHMAPRSEAPSQVPPPVPEATAGAIGVSPASVGLDGTAA
KKKRGRPRKYGPDGLNSMALSPIPISSSAPFANEFSSGKQRGKPRAMEYKLPKKVGVDLF
GDSVGTNFMPHIITVNTGEDITMKVISFSQQGPRAICILSASGVISNVTLRQPDSSGGTL
TYEGRFEILSLSGSFMPTDNQGTRSRSGGMSVSLSSPDGRIVGGGVAGLLVAAGPVQVVV
GSFLPNNPQDKKPKKPKSDYAPANVTPSIAVSSAPPPTNGEKEDVMGGHLLHNNSGTTLN
SNFSPPSAFRRENWVNMHSMADSMKLVTDINISLPDS
>Gm18g45300.1
MRMEGREGFSSGVTVIGAEAPSAYHMAPRSEAPSQVPPPVPEATAGAIGVSPVSVGLDGT
AAKKKRGRPRKYGPDGLNSMALSPMPISSSAPFANNFSSGKRGKSRGMEYKLLKKVGVDL
FGDSVGTNFMPHIITVNTGEDITMKVISFSQQGPRAICILSASGVISNVTLRQPDSSGGT
LTYEGRFEILSLSGSFMPTDNQGSRSRSGGMSVSLSSPDGRVVGGGVAGLLVAAGPVQGL
QGWIQNSLQHPISSVMLKTLPNNLPQMHPQAIEGFQMKEAELHA
>Mes011818m
METREGLTSGVTVIGAEAPSTYHVAPRTENLSQMTVSPAVAVSPVSVGLTGTTEKKKRGR
PRKYGPDGTVARALSPMPISSSAPSGGDFSAGKPCKMWPGSFEKKKYKKMGLENSGDWAS
TSVGTNFTPHVITVNAGEDVTMKVISFSQQGPRAICILSANGVISNVTLRQPDSSGGTLT
YEGRFEILSLSGSFMPTESQGTRSRSGGMSVSLASPDGRVVGGGVAGLLIAASPVQVVVG
SFLPGNQQDLKPKKPKIDAVTAPITPTPTIAAAPVPVSNPEKEESVGGNGQQISSSLRRE
NWTTMQSVQDLRKSGTDINVSLAEA
>Mes011214m
MLMNFCMETREGLTSGVTVIGAEAPSTYHVAPRTENPSQMGLTGAVSPVSVGLAGAVSTV
SVGLTGTTEKKKRGRPRKYGPDDAVARALSPIPISSSAPPGEAFSGGKPSKVWPGSFEKK
KYKKVGMENSGDWASTSVGTNFTPHIITVNAGEDVTMKVISFSQQGPRAICILSANGVIS
NVTLRQPDSSGGTLTYEGRFEILSLSGSFMPTESQGTRSRSGGMSVSLVSPDGRVVGGGV
AGLLVAASSVQVVVGSFLPGNQQDTKPKKFKIDSIPATLTTVPAIAASPVPASNPEREEN
MCGNGQQNSSFFGRENWTAMQAVQDMRTSGTDINISLPED
>Rc34.m008894
METREGLTSGVTVIGAEAPSTYHVAPRTENSSQIAGSPAVAMSQASLGLTGTTEKKKRGR
PRKYGPDGTVARALSPMPISSSAPPGGDFSSGKPGKVWSGGFEKKKYKKMGMENSGDWAS
GSVGTNFTPHVITVNAGEDVTMKVISFSQQGPRAICILSANGVISNVTLRQPDSSGGTLT
YEGRFEILSLSGSFMPTESQGTRSRSGGMSVSLASPDGRVVGGGVAGLLVAASPVQVVVG
SFLPGNHQDQKPKKIKIDPVPASITPAQTIAIPIPVTNAERDDSMGGHGLQNSSSFRREN
WTTMQPVQEMRTSGTDINISLPEG
>Pt02s14950.1
MEGREGLSAGVTVIGAEAPSNYHVAPRTENPGQFVVSPPAVEVPPVGAGLTGGTTEKKKR
GRPRKYGPDGAVARALSPMPISASAPSPGGDYSAGKPGKVWPGSYEKKKYKKLGMENLGE
WAANSVGTNFTPHVITVNAGEDVTMKVISFSQQGPRAICILSANGVISNVTLRQPDSSGG
TLTYEGRFEILSLSGSFMPTESQGTRSRSGGMSVSLASPDGRVVGGSVAGLLVAASPVQV
VVGSFLAGNHQDQKPKKPKIDSIPATFAPAPVIPVSIAEREESVGTPHGQQQNSSSFQRE
NWATMHSMQDVRNSVTDINISLPEG
>Cpa349.2
MEAREGMSSGVTVIGAEAPSAYHMAPRPENPSQFAGSPPVDASPVSVGLTGTLGKKKRGR
PRKYGPDGTVATALSPMPISSSVPPAGDFSAGKRGRGKLSGFQKQLKKLGLDISGEGAAS
SVGTNFTPHVITVNAGEDVTMKIISFSQQGPRAICILSANGLISNVTLRQPDSSGGTLTY
EGRFEILSLSGSFMPTESQGTRSRSGGMSVSLASPDGRVVGGGVAGLLIAASPVQVVIGS
FLPSDHQEQKPKRQKIESIPATVVSVTTAPASLSANMEVEEGIGGLTQQNSSASKQNIAA
SPSFHRESWATMQEPRNSTTDINISLPAG
>Vv01027617001
MEGREGMTSGVTVIGAEAPSDYEMVARTENPSQIAGSPAVDASPVSVGFTGTVGKKKRGR
PRKYQPDGMASMTLSPMPISSSAPLSGNFSSGKRGRGRPVGSESKQKQKVGSENSGNWSA
ISDGVNFTPHIITVNAGEDVTMKLISFSQQGPRAVCILSANGVISNVTLRQQDSSGGTLT
YEGRFEILSLTGSFVPTESGGTRNRAGGMSVSLASPDGRVVGGGVAGLLIAASPVLVVVG
SFLPDNAPVQKPKKMKSVSAQTATPVSVQTTTPPVVTSTPKEEGVGGQGQPSSSALKPDI
ASPSSIQRENWASMQSMQDSRKSGTDINISLPGG
>Al490548
METSDRISSGGVIGAEAPNQFMPSSGKKRRGRPRKYGEANGTPLPSSSTPLLKKRAKGKL
NGFAIKMHKTINSSATGERFGVGGGAGSNFTPHIITVHTGEDITMRIISFSQQGPRAICI
LSANGVISNVTLRHPESCGGTLTYEGRFEILSLSGSFMETENQGSRGRSGGMSVSLAGPD
GRVVGGGVAGLLIAATPIQVVVGSFITSDQQDHQIPRKQRVEHTPPTVTSLPPPPASVFS
STNPEREQPPSSFGISSWTNGQDMPRNSATDINISLPAD
>AtAHL7
METSDRISPGGGIGAEVPSAYHMAPRPSDSPANQFMGLSLPPMEAPMPSSGEASGKKRRG
RPRKYEANGAPLPSSSVPLVKKRVRGKLNGFDMKKMHKTIGFHSSGERFGVGGGVGGGVG
SNFTPHVITVNTGEDITMRIISFSQQGPRAICILSANGVISNVTLRQPDSCGGTLTYEGR
FEILSLSGSFMETENQGSKGRSGGMSVSLAGPDGRVVGGGVAGLLIAATPIQVVVGSFIT
SDQQDHQKPRKQRVEHAPAAVMSVPPPPSPPPPAASVFSPTNPDREQPPSSFGISSWTNG
QDMPRNSATDINISLPVD
>Bra037321
METSDKISFGVTVIGAEGPSTFHMAPRPSDEIPNQFLGSSLAPMEAPMASASSGDALGKK
KRGRPRKYEANGALLPMQICSSASLVKKKRGRGKFNGLDMKMHKRMGFHTSGERFGVGFG
SNFTPHIITVNAGEDINMRVISFSQQGPKAICILSANGVISNVTLRHPDSCGGTLTYEGR
FEILSLSGTFMETENIGSRGRSGGMSVSLAGPDGRVVGGGVAGLLIAATPIQVVVGSFVT
GDQQEHKKPLRKQRVDHTTSSTVMALPPPPPPSVFSSSNPEREQPLPSSLDISSWNNGED
NLRSLDTDINVSSPAH
>Os02g03270.1
MEPATETTATSPAAAAAAQPEAEAEAEAESAATPVAVAAAAAATYQPPAPVVPVAVAGAA
AGRGNGKRKRGRPRKYGPDGSLLRPLKATPISASVPDDSGGGQYTPAAAVGAVMKRGRGR
PVGFVSRASPVSVAVTAATSTAAVVVSSPATHTQTPLGPLGELVACASGANFTPHIINVA
AGEDVNMKVISFSQQGPRAICILSANGVISNVTLRQQDTLGGTVTYEGRFELLSLSGSFT
PTDSGGTRSRSGGMSVSLAATDGRVIGGGVAGLLVAASPVQVVVGSFLPSYQLDQNATKK
PVIEITTVPPPPPAIGFTISSGDPMEDSYSGSHGQHRSGAAAATTTTAKANSTSAFRVEN
WTPPAPPAAEAARTKTPSSEAKVPVPGA
>Sb04g002140.1
MEITEASPSPAPAAQPAPAPAPETATTMTTLASSQPAPAAPEAALSVAAVAGRGDGKRKR
GRPRKYGPDGTPLRPLNATPISASAPDDAGVGQYTPAAAVGAVMKRGRGRPVGFISRVTP
ISVAVTAAAPTPAVVVSAPPPAPAPAPHSQLAPLGELVACASGANFTPHIINVAAGEAPH
IEILKEELQTSRNAATTLRGRFELLSLSGSFTPTDSGGTRSRSGGMSVSLAAADGRVIGG
GVAGLLVAASPVQVVVGSFLPSYQMDQNANKKPVIEIKTVPPPPPATVGFTISSGDMDDA
YSGSHQPRSVGAKGSSTMALFKVENWTAPAPDQAKKTPPPPPTSEAKVPVPGG
>Bd3g02510.1
METKVETAPATTATASPAAQPAAPETASEVKPLAPAAVLPAVAGSAGRGEGKRKRGRPRK
YGPDGGLVRPLKATPISASVPDDDGGGGRYTPAAAVGAVMKRGGGRPVGFVSRAAPVVPV
TAAAPTAVVVVSPPPPPPAAANVQTHQQHGPPQGDLVGCASGANFMPHILNVAAGEDINM
KVISFSQQGPKAICILSANGLISNVTLRQHDSLGGTVTYEGRFELLSLSGSFTPTDNGGT
RDRSGGMSVSLAAADGRVIGGGVAGLLVAASPVQVVVGSFVPSSYHGANKPVIEMKTLAP
QHQQPAVGFTISSGGDMDHQDSYSGAGSHPAAAKGNSTSAFRVENWTAAPTPPADEARRT
PSTSSEAKVPVSGG
>Sb07g001760.1
MAVAPVTAAPPEATVSFQQAAPAAEMGSSSAVLVPPLATAAAVAGGGGGAMALGPVLMKV
PKKRGRPRKYGPDGSLIRPLNATPISASAPMPTAVAPGQYTPASAVGAAMKRGRGRPLDF
AAAAAKQQQQQQQHHHQHHHLQHPNVLAGDMVACSAGANFTPHIITVAPGEDVTMKVISF
SQQGPRAICILSANGVISNVTLRQPDSSGGTLTYEGRFELLSLSGSFMPTENNGTRSRSG
GMSVSLASPDGRVVGGGVAGLLVAASPVQIVVGSFLPSYQMEQKNKKPRVDAAPATVPQT
PPAVPISSTDTHSSEQGQQAQRGMTSTGAYGADQSWASSAQQPMAEVSRTPSSGDLKMTA
SGS
>Zm2G062591_T02
MEAKPGEASVGHAPAPMAAAAPVMAAPPLEETVSFQQPLPAPAAAAERGSSSAVLVPPLA
TAAGGGAMALVPVLMKVPKKRGRPRKYGPDGSLIRPLNATPISASAPLPAAVAPGHYTPA
SAVGAAMKRGRGRPLDFAAAAAKQHQQHHHQLYQHQQQQFGFHFDSIGDMGACSAGANFT
PHIITVAPGEDVMTKVISFSQQGPRAICVLSANGVISTVTLCQPDSSGGTLTYEGRFELL
SLSGSFMPTENGGTRSRSGGMSVSLASPDGRVVGGGVAGLLVAASPVQIVVGSFLPSYQM
EQKNKKPRVDAAPAAAVPQTPPAVPISSTDTRSSEQGQQSSASQRGVNMTVPGGTYGADQ
SWVLSPAPQQPMAEVSRTPSSGDLKMTTSGS
>Os08g02490.1
MEAKSGEASVAPVAVATEATAATVSFQPQAAVAEQGSSSGGVLVPPPPMAAGGGGVVVAA
APVAGVVKVGKKRGRPRKYGPDGSLIRPLNATPISASVPMAASAVGPYTPASAVGAAMKR
GRGRPLDFASTAKLHHHHQHQHHHQQQQFGFHFDSIGEMVACSAGANFTPHIITVAPGED
VTMKVISFSQQGPRAICILSANGVISNVTLRQPDSSGGTLTYEGRFELLSLSGSFMPTEN
SGTRSRSGGMSVSLASPDGRVVGGGVAGLLVAASPVQIVVGSFLPSYQMEQKNKKPRVEA
APALAQTPPAVPISSTDTHSSEQGQHSSVAPRTTNIVTSAYNPDQSWASPAQSIPDSART
PSGDVKVTASGA
>Mt5g011870.1
MKGASDTPTDYPAAPRTRIPDFASGPAADSTSQGGIPPMQPVAPAKKKRGRPRKYRPDGS
LSLAIPPKPTSSSIGEAAKFELENPGSRMLNYVVVSSSLGNEQSEQMLKTQENEVTPTST
PTAAPPVSTAGQLPASSVSATFTPHIIIVNAGEDVPMKIMSFCQQGPEAICILYVNGVIS
KVVISRPQSSRTLFTYEDLRCTLLIICCFCVILSIMQIEVHGRYEIRTLSGSFMPKEKCG
RRSISGGMSVSLVDLHGHVVGGRVAGPLVAASPVNVVVGSFLPSEHEQKLKTQNNEVIST
PAAPMSTAGPNT
>Mdp322198
MEQMFEGPVGYQAFPNSIQAGTSPAMAPPPVSGGVNGAITSGKKKRGRPRKYGPYGTAPA
AKKPSSPDGTVPPATGKCSSDQKGKAPIGYVYYNHLVFTHLHFIACSLGEDWGSIETTLY
NFTPYMITVNSGEDVAWKIAQTAQQNTGRGIIIMSATGTLKEVTLINPAHGISPIKHEGQ
FNIIQISGSFMMYDKKGTCSGGMSITLADSDGRSVEGSAGGSLIAATPVQVCIGSFTIGQ
QTVTPQAVKGPTAPEMTKVHVLL
>Mdp174858
MEEMFEGPVGYQAFPNSIQAGTSPAMAPPPASGGANGASTSGKKKRGRPRKYGPYGTASA
AKKPSSPDGTVPPATGKCSSEQKGKAPMAEPIGEDWGSIETTLNNFTPYMITVNSGEDVA
WKIAQTAQQNTGRGIIIMSATGXLKEVTLINPAHGISPIKXEGQFNIIQISGSFMMYDNK
GTCSGGMSITLVDSDGRSVEGSVGGSLIAATPVQVCIGSFTIGQQTITPQAVKGPTAPEK
T
>Cpa5.94
MNEKESTVSGSPGNSETESPPPVTSNMAAVQPQVVNMNMNTNMNMNTNTNTNTNTNTNTN
TNTNTNTNTNTNTNTNMAVGVDRTTLATTMGTTATATVTGTMMVTTAGSGGLGSSGSGKK
KRGRPRKYDADGNLRVPYHVGLSSSSPGFSLSPSSPSNDYSNSKKCKGRPPGSGNWQLLA
SLGELFASTAGGDFTPHVVTVHTGEDVAGKILSFSQKGPRGICILSANGAVSNGRFEILS
LSGSFTVSDSGGVRSRTGGLSVSLAGPDGRVIGGGIAGLLTAASPIQIVVGSFMPNGYKM
YKKKLQREQTSSTSFPLGTDSLTAARPISQAKPEGETCLAPGSPVKGQSHGEADSSRNDV
KTANSLHAAGWILGHDSNHQRTSPDINVSVPSE
>Vv01033765001
MERSLGGGDDGGGVGGNVGGRISGGGGGGSGSFDLLGRKKRGRPRKYDADGNLRLSYAVS
PPPGFTLSSPSSDFSSKRGRGRPPGSGNWQLLASLGELFANTAGGDFTPHVVTVNTGEDV
ASKILSFSQKGPRGICVLSANGAVSNVTIRQPGSSGGILTYEGRFEILSLSGSFTVSDSG
GARSRTGGLSVSLAGPDGRVIGGGIAGILTAAGPIQIVVGSFMPNGYKTHKRKHHREPTT
TSIIPPAPDTVTAARPISQAAPEVGPCLNSTSPSHGQSHGEADDSVNNKQISNVISLQSA
AWNGSEHKSEQRPSPDINLTVPSE
>Mes009338m
MEEKESTVSGSPGDSGTDSPPPVSSVVVPQVMNINMNMAAENMVMERSVIPSATTTPPTT
GSDGGSGGPVSGSVDLFGKKKRGRPRKYDSDGNLRMQPFYHQPVAGGALTSPPGFSFSPS
SPPPSDGLLYSSSKRGRGRPPGSGNWQLLASLGELFANTAGGDFTPHVVTVNTGEDVAGK
ILSFGQKGPRGICVLSANGAVSNVTIRQPGSSGGILTYEGRFEILSLSGSFTVTETGGVR
SRTGGLSVSLASPDGRVIGGGIAGLLLAASPIQIVVGSFMPNGYKTHKRKHHRENASSSV
ISGAQGVVTEANPISQSKPADGETCLISESPLTEHSHGGTDNNGSEQQMPNATISFTPFW
NGSTPASNQRPSPDINLSVPSEEDAQGIVL
>Mes021769m
MEQKESTVSGSPGDSETNSPPVSRAEAPQVMNINMNMAAEDMSVEGSFVAATTIPPALTS
DGGSGNQASSSLDLFGNKKKRGRPRKYDSDGNLRVQPFHHPHHQAGPGGALTLQPGFSFS
PSSPPSDGLKSPLKRGRGRPPGSGNWQLLASLGELYANTAGGDFTPHVITVNTGEDVAGK
ILSLAHKGPRGICILSANGAVSNVTIRQPGSSGGVLTYEGRFEILSLSGSFTVSETGGVR
RSGGLSVSLAGTDGRVIGGGVAGLLLAASPIQMVVGSFMPNGYKAQKRRNHSDNATGSRT
PAAQHVLTEARTIFQPKLEGETCLISSSSLQEERPRGKAHCASDQQIPNATSPLTLSLNG
SQHI
>Rc29092.m000442
MEEKESTVSGSPMGSETDSPQPVSSMVAVEPPPQQVMMNINMNMGAPGENVMILERSSNV
SATTAASIASSGGSGGGGGGNNNNNSLDLFGKKKRGRPRKYDSEGNLRVQPFNHYQAVSA
ATGALTSPPPTTPAFSFSPSPPDHGFNSSSKRGRGRPPGSGNWQLLASLGELFANTAGGD
FTPHVVTVNTGEDVAGKIHSFAQKGPRGICILSANGAVSNVTIRQPGSSGGILTYEGRFE
ILSLSGSFTVSENGGVRSRTGGLSVSLASPDGRVIGGGIAGLLLAASPIQIVMGSFMPNG
YKVHKKKHHRENTVIRGTQGVVSEASPISQAKPNGETCLISASPVPEQSHGGTENSANDQ
QIPNATNSLSVCWNGSEPTSDQRPSPDINVSVLNEEDVQGAPYTISLL
>Mdp388292
MEEKESTFSGSPGNSETESPPVTQKVSMPMAAMAAVDATVSSEENYNNTPVSETTQATEV
AAAASVGRGDLSGKKKRGRPRKYDADGNLRPGYNSNNKSNKGGAVPPPPPGFYLSYPLSS
EFSSSSKRGRGKPSGSGNWQILASLGGLFANTAGGDFTPHVVNVSTGEDVASKIFSISHK
GRGVCVLSANGAVSNVTIRQPGSSGGILTYEGRFELLSLSGSFTVTEIGGVRSRTGGLSV
SLAGPDGRVIGGGIAGVLTAASPIQIVVGSFMPNGYKAHKVRKHYRENTVGSPISSAPDT
VTAATPISQAQPETESRLNAISPLPANSHGGEANKSMIQMHGTSVISTNAGWNGADLKSE
HRPSPDINVSVPGEEKKHFASSNCLIPQSKKMKTYEENLGNFSSLLNRWQQVLMQRXNCN
TIALQXLSSAVLRKKPKGPEDGEPSNQANRNTTTLQPLFPAVLRKKPKGSAIRTPRTVSD
VVRHVGPDHQQIRQRLV
>Lchi29434
FYNILHFFFFFFFFFFFFFFFRSLNLFIYVYACMEGRESIAGSESGASESSPGSGGGSGP
LPQTMNMEMSMSMERTFGGGGNEMMMMMMMGKKKRGRPRKYGPDGNMSLALSPAFSSPPS
SSEFSPKRGRGRPPGSGKRQLLAALGEWVAGSAGGNFTPHVVTIATGEDVATRILSFSQK
GPRAICILSANGAISNVTLRQPGSSGGTLTYEGRFEILSLSGSFTLTDNGGIRSRTGGIS
VSLAGPDGRVVGGGVAGLLLAASPIQVVVGSFMPNSHKEHKRRPNPESSILTGVPTTSGI
VTAARPISQATPDEDTCATPSSTLPGQSHGDAENSTGNNQNQASTSFHTVGWHGSQSTSE
QRPSPDINIRLPGE
>Gm10g07550.1
MESAATALNNIINNNNTVPAVSPPPPPPPSSEPQPMNMNVNMNMNVVNTTEGTTPTPTPT
TMVPPTTMVVPAVPAPTTTTLAVATTTPGSLDLFGKKKRGRPRKYDADGNLRVSARPTPT
PPSGFTLSTPSEYSSSKRERGKHYNTTFANNSYQQQLYSSSLGDVFAITAAGDFVAHVLN
AYTGEDVAGKILSFAQKGPRGICILSANGAISNVTIRQPGSSGGILTYEAWTALGAFMCQ
VISVCLFLWGWTKYLSLPHVLDICSKLVYWVYVKKLVYLFISSVPVSDLTLEMGNKGRFE
ILSLSGSFTVVDNSGMKSRTGGLSVSLAGPDGRVIGGGVAGLLTAAGPIQIVVGSFMQNC
CKTQKRKYQREQQIVAATPTSAGPEIVTAAIPISQANAADGENFLIPIPIYQIPDQNQRE
SISVSSDKQNLDATPDAAATWNGSEEYSDQRTSPDINISLPDE
>Gm13g21430.1
MEPTTTLNNIINNNNTVPAGSPPPPPPPSVPQPMNMNVNMNMNVGNTEGTTPAVPTPTPA
PTPAPTTMVPAVPAPTTTTPGSLDLFGKKKRGRPRKYDADGNLRVSATPPPPPGFTLSTP
SSEFSSSKRGREKKLFFSFGSTSTRLFQDYCYAHTKSKIVLCWVFANTAGGDFVPHVVTV
YTGEDVAGKIVSFAQKGPRGICILSANGAISNVTIRQPGSSGGILTYEACLFMSSANIEY
GCRIGQHWVNLCQVISVCLFLWGWTKYLYLPYVLDIRSKLVYWGRFEILSLSGSFTVADN
SGMKSRTGGLSVSLAGPDGRVIGGGVAGLLTAAGPIQIVVGSFMQNGYKAQKRKYQREQQ
IVATPTSAGPEIVTAVRPISQTNADGENFLIPMSQMPDQNQRESVSVSSDKQNLDATPDA
ATWNGSEEYSDQRTSPDINISLPDE
>Mt1g073540.1
MHNNNVSVGSPQQLVTTNTLPQEMNMNISVGNSIVTTIGTSIVALEAPTVTPTTTTPGSL
DLFGKKKRGRPRKYDADGNLNPSYKKIVKTTTPILTSPPGFTLSTNEFASKKGRGKSTGF
VNYQTFSSFVRVQGEVFPSTAAVDFAPHVVTVYAGEDVGGKILSFAQKSPRGICILSANG
AISKVALGQPGSTGVNSKKQCNGKAYHRQCPLAREVVTQGRFEILSLSGSYTASDNSGIR
TREGGLSVSLAGPDGRVIGGAVAGVLIAAGPIQV
>AUR62033597
MESNNSPIISGSPENTDSGSPTPISTNLHSVPSATIPANGGLTTGEPSSRKLVGSSRRKR
GRPRKYDALGNLHPSYASSSRISSPPSRAVSPPPGFALTTSFVFQRPRRARDRVSATSSQ
INWNNQPYYQPVFLGARSVLVFSASGEISSVTVCRPGIAGGVIGYEGRYQLLSLTGSYKT
NEVNGVTTTTGGISVSLAGPDGKVVGGRVDGLLISATPIQLVIGTFIPQTAAAIPASPDA
MPAEIPILQPVSLGNGVGAPAVPPMPVQTQGEVDDDIIVLEVWGNKSQPPPQERMYPDIN
VTVPDEE
>Sb05g002940.1
MQMEGGREGIAVAPGGGGHESGGHGMFRAAAAAADIAMAEAQEEAAVKGYQSSPSTSPTP
SPPPPAAAAAGHAGDAAATPLAWSLGGEEKPSGAAGDNNGMQTAGQSGEHASLSSGRRRG
RPRGSGRRQILATLGEWYAMSAGGSFTPHVIIVGTGEDVAARIMSFSQKGPRSVCILSAN
GTISNVTLRQPDASGSTFTYEGRFEILQLMGSFTMAEEGRRRTGGLSVSLAGPDGRVVGG
VVAGMLRAASPIQVIVGSFLPNSLKQHQRRMSMQQQPSPVSPALPALVAPPPVLTTATPI
SQAGPGNGFHAPPPSATPPQPHASAMNLNSTGFTMVGWPASSPQPLAYRASPDINVSLTP
QE
>Zm2G006252_T01
MQMEGREGIAVGRESGHGSMFRAADIAMAEAQEAAAKGYQSSPSSPSTSPTPSPPAAAAG
HAGDAAATPLAWSLGGETPSGAVVVDNGTQTAGQSEHASLSSGRRRGRPRGSGRRQILAT
LGEWYALSAGGSFTPHVIIVGTGEDVAARIMSFSQKGPRSVCILSANGSISNVTLRQPDA
SGSTFTYEGRFEILQLMGSFTMAEEGRRRTGGLSVSLAGPDGRVVGGVVAGMLRAASPIQ
VIVGSFLPNSLKQHQRRRMSMQQPSPVPALPAPVAPPPPVLTAATPISQAGPGNGFHAPP
PPHSAAPPQPHANAMNLNATTTGFTMVGWPASSPQPMAYRASPDINVSLTPQE
>Sb08g002940.1
MGGREGIAVAGGHESGHGLFRADISMTEAQEAAAKGYQFSLSSPSTSPTPSPPPPAAAGD
GGDATPVPLAWSLGGDKPSEASGNNGVQTAAQTEHANLSSGRRRGRPRGSGRRQILATLG
EWYALTAGGSFTPHVIIVGTGEDVAARIMSFSKKGPRSVCILSANGTISNVTLRQPDPSG
STFTYEGLFEILQLTGSFTMAEEGRKRTGGLSVSLAGPDGRVVGGVVAGMLRAASPIQVI
VGSFLPNSLKQHQRRMTLQQQQQQPPAFPAPPAPPAPVAPPPVLTAAMPISQAGFGNGFH
APPPSVVPPQPHASTEHGAMNLNSTTGFTMVGWPASSPPMPHRASPDINVSLTPQE
>Os11g05160.1
MHMEGGEGIAVAGAGGGHEAGFGLFRAADVTMTEAQEAAKEYQSSPSSPSTSPTPSPPPV
AASGHGGEAAATPTMWSLGGEKMPSEAAGDNGMQMSGHSEHASLSSGRRRGRPKGSGRRQ
ILATLGEWYALSAGGSFTPHVIIVGTGEDVAGRIMSFSQKGPRSICILSANGTISNVALS
QPGSSGSTFTYEGRFEILQLTGSFTMAEEGGRRRTGGLSVSLAGPDGRVVGGVVAGMLRA
ASPIQVIVGSFLPNSLKQHQRRMGLQQQPSAAPALPPPMAPPPVLTAAMPISQAAPGTNG
CHAPQVSSMHPQAHTGVMEHSATASGAMNLNSSSSTGFTMVGWPVSSQSMGHRPSPDINV
CLTPQE
>Bd4g42740.1
MEGRMGIAVAGGGHEAAGLVMFRGDVSMAEAQQGGGEAGKVGYLSSPSSSPSTSLTPSPP
PAEEPAGHGGYAAAAAPPPHAWSFGGEQEQEKPGETAGAGDDGNGNGGGGGSMQMAAHRG
EHSAAGASSSGRRRGRPRGSGRRQILASLGEWFALSAGGSFTPHVIIVPRGEDVVTRIMS
CSQKGPRSVCILSANGTISNVAINQPGSASGDTVTFEGLFEILQLTGSFTMAEEGRRRTG
GLSVSLAHPDGRVFGGVVAGMLRAGTPIQVILGSFLPNSLKQHQRRMGLNQQPSTVPALP
VIAAPPPVLTAAMPVSQAAAAAPPRMLTAAMPVSQAVAAAPHLTAAMPISQAAPGNGRNH
VQPMSVAPLQAHQHGAATGMNLNSSSSGFTMVGWPVNSSTAQQPPMANRTSPDINLCLTP
QE
>AUR62018725
MIATPNSSSSMMQNNRFPFNSQVVTTTPPPSKNPGTSLEPLNSPYSGDGSSGMRQSGFGV
DPNSSGSQKKKRGRPRKYSPDGGGSNIALGLAPTPMSSSRHRGRPPGSSKKQLDALGNCG
VGFTPHVILVNSGEDIASKIVAFSKQGPRTVCVLSANGSVCNVSLRQPAMSGGVVNYEGR
FEIISLSGSFLFSENTGGQVRSGGLSVSLAGSDGRVLGGSVAGMLMAASPVQIIVGSFIA
NGKKTKYMPSVPHANVLNFAAPALPAAESPPSQEVSSDGSEENGSNHIDRTMGSYGNSNH
PMHNMQMYTPMGWGPNSGSKMLQN
>AUR62007279
MIATPNSSSSMMQNNRFPFNSQVVTTTPPPSKNPGTSLEPLNSPYSGDGSSGMRQSGFGV
DPNSSGSQKKKRGRPRKYSPDGGGSNIALGLAPTPMSSSADSSGTAPSSDNPSKRHRGRP
PGSSKKQLDALGNCGVGFTPHVILVNSGEDIASKIVAFSKQGPRTVCVLSANGSICNVSL
RQPAMSGGVVNYEGRFEIISLSGSFLFSENTGGQVRSGGLSVSLAGSDGRVLGGSVAGML
VAASPVQIIVGSFIANGKKTKYMPSVPHSNVLNFAAPALPAAESPPSHEVSSDGSEENGS
NHIDRTMGSYGNSNHPMHNMQMYTPMGWGPNSGSKMLQN
>Gm11g04610.1
MNSREQPQPQQPPQPQPPNMTVGPTMYPSMFSSSNNNPPPSEPLNNDTNDNDNSAFEALK
PCALAASESSKKKRGRPRKYSPDGNIALGLGPTHAPASSADPPAKKHRGRPPGSGKKQMD
ALGIPGTGFTPHVITAEVGEDIAAKLVAFCEQGPRTVCTLSANGATRNVTIRAPDMPAGT
VAYEGPFEIISLKAATLQSDNNRMAALSVSLAGPDGRVLGGEVVGALTAATAVQVLLSND
RSG
>Gm05g23660.1
MDAREPLRPPPPTIMAGPTSYGSANIGPNSSATVSAMLAPATAQFPFAAVPQQHQPPPSS
EPFPASAYDGSSSPMKACSLAKKKRGRPRKYSPDGNIALRLAPTHASPPAAASGGGGGGD
SAGMASADAPAKKHRGRPPGSGKKQLDALGAGGVGFTPHVILVESGEDITAKIMAFSQQG
PRTVCILSAIGAIGNVTLQQSAMTGGIATYEGRFEIISLSGSLQQSENNSERSRTCTLNV
TLAGSDGRVLGGGVAGTLIAASTVQVIVGSFIADAKKSSSNALKSGSSSAPPPQMLTFGS
SMTPNSPTSQGPSTESSEEQDHSPFCRGPGPGSGHGLYNNASQPVHNMPMYHHPLWAGQS
HQ
>Gm17g16640.1
MDVRETPRPPPPTMMVGPTSYGSTNLGPNFSSSSAAAMLAPATARFPFGAVPPPQQHQPP
PSSEPFPASAAYDGSSSPMKPCSLAKKKRGRPRKYSPDGSIALGLAPTHTSPPASAAAGG
GSAGDSAGTASADAPAKKHRGRPPGSGKKQLDALGAGGVGFTPHVIMVESGEDITAKIMA
FSQQGPRTVCILSAIGAIGNVTLRQPAMSGGIATYEVLCSNLKITVIVAEHALLNVTLAG
SDGRVLGGGVAGTLTAASTVIVGSFIAFAKKSSSSALKSGSSSAPPPQMLTFGAPMTPNS
PTSQGPSTESSEEQDHSPFCRGPGPGHGLYNNASQPVHNMPMYHHPLWAGQSHQ
>Mt8g102740.1
MTVLLLRRRLGRRNVAGRGNTRLMVTLLLVLAPVSSPVAATSAASAGDSGNADAPPKKHR
GRPPGSGKKQLDALGAGGTGFTPHVILVESGEDITEKVMAFSQTGPRTVCILSAIGAISS
VILRQPASGSIARYEVQLVNGQFEIVSLSGPMPLSENNGEQSRTSSLYVSVAGADGRVLG
GAVAGELTAASTVQVIVGSFIVDRKKSSSSMVKSGPSSAPTSQMLNFGAPTTPTSPTSQG
PSTESSEENDHNSNFSRGPGLYNNANQPVHNNMQQMYHHPLWAGQTHP
>Rc27.m44
MDSREAQQHQHQHQQPPHPQQQQQSNMMLGGYSNNAHPAMTMINPNIPPSGFPFNSVGPP
RTQPSKQPSSDGGLFDGSSPPSSSGMRFSMDPAKKKRGRPRKYTPDGNIALGLSPTPISS
SATSLPPHVADSGSGVGVGIGTPAIASDPPSKRNRGRPPGSGKKQLDALGGVGGVGFTPH
VITVKAGEDIASKIMAFSQQGPRTVCILSANGAICNVTLRQPAMSGGTVTYEGRYEIISL
SGSFLLSENNGNRSRSGGLSVSLAGSDGRVLGGGVAGMLMAASPVQVIVGSFIADGKKSN
SNIHKSGPSSAPTSQMLNFGAPMTTSSPPSQGVSSESSDENGSSPLNRDPPIYSNATQPL
HNMNMYHQLWAAQNPH
>Mes011562m
MSMINPNIPPPAAAGFPFNSVCPPRPQSKPPSSDGLFDGSSPPSSTGMRFSMEPAKKKRG
RPRKYTPDGNIALGLSPTPISSSPNSLVHADSGGGTGTPGVASEPSSKRNRGRPPGSGKK
QLDALGGVGGVGFTPHVITVKAGEDIASKIMAFSQQGPRTVCILSANGAICNVTLRQPAM
SGGTVTYEGRFEIISLSGSFLLSENDGSRNRTSALSVSLAGSDGRVLGGGVAGVLTAASP
VQVIVGSFIADGKKSNSTTSKSGPSSAPTTQMLHFGAPLTTSSPTHGPSSESSDDNGSSP
SPLNRDHGIYNNASQPIHGMNMYQLWASHNPH
>Mdp230111
MDSRDVPQQQPPQPPQQPNMMVGLPSYPTSIPTAGINPNSGSMMGGPNPGRFPFNAVAQQ
QQQPTSKPQMDSLSPSPYDGTLRPCGSGGGFNIDSSSASAAKKKRGRPRKYSPDGNIALG
LTSTQIPSXASAAAGTHGESSGTMSSDPPAKKNRGRPPGSGKKQLDALGACGVGFTPHVI
MVQAGEEEEKSKGSSATGADKGSNERIVTIIILNLVQLASTGDIAAKVMAFSQQGPRTVC
ILSANGAICNVTLRQPAMSGGTVTYEGRYEIISLSGSYLFSENNGNRSRSGGLSVSLAGS
DGQVLGGGVAGMLMAASPVQVIVGSFIADGKKSNSNLVKSGTSSPPASQMLNFGAPMTAA
SPSSQGGGSSESSDENGSSPLNNSNRGPVLYSNANQPIHNMQMYQLWGQAQQ
>Ppa07231m
MDSREVPQQQQPPPPPQQQSMMVGPPSYQTSMPNSNLNPNSGPMMGGPNPARFPFNAVPQ
PQQQQQQPTSKPQMDSLSPSPYDGSLRPCGSGGGFSIDSSSASAAKKKRGRPRKYSPDGN
IALGLAPTQMPSTASTAAAGPHGESSGTMSSDPPAKKNRGRPPGSGKKQLDALGAGGVGF
TPHVIMVQAGEDIAAKVMSFSQQGPRTVCILSANGAICNVTLRQPAMSGGTVTYEGRFEI
ISLSGSYLFSENNGNRSRSGGLSVSLAGSDGQVLGGGVAGMLVAASPVQVIVGSFIADGK
KSNSNFLKSGPSSPPPSQMLNFGAPMTAASPSSQGASSESSDENGSSPLNRGPVLYNNAS
QPIHNMQMYQLWGQAQQ
>Vv01013200001
MDSHEPQQPQQQQHPPHGMMMGPNSYHTNMANTSPMMNPNSAAIMQNNRFSFTSMVASKP
VDSPYGDGSSTGLRPCGFNIEPAKKKRGRPRKYAPDGNIALGLAPTPIPSTAAHGDATGT
PSSEPPAKRNRGRPPGSGKKQLDALGAAGVGFTPHVITVNVGEDIASKIMAFSQQGPRTV
CILSANGAICNVTLRQPAMSGGTISYEGRFDIISLSGSFLLSEDNGSRHRTGGLSVSLAG
SDGRVLGGGVAGMLTAATPVQVVVGSFIADGKKTNTNQSGSSSAPPAQMLNFGAPVVPAS
PSQGGSSESSDENGGSPLNRGPLPYNNVSQPIHQMPMYAAMGWPNSTMKMLPN
>Cs321780.1
MDSRERSMPSVHQHHQQSTPPNRMIPNNASYSANMPNSNNTSPLINPNSAAAQMMSSASR
FPFNSMMGSSSKPSESPNAASYDGSQSELRTGGFNIDSGKKKRGRPRKYSPDGNIALGLS
PTPITSSAVPADSAGMHSPDPRPKKNRGRPPGTGKRQMDALGTGGVGFTPHVILVKPGED
IASKVMAFSQQGPRTVCILSAHGAVCNVTLQPALSSGSVSYEGRYEIISLSGSFLISENN
GNRSRSGGLSVSLASADGQVLGGITNMLTAASTVQVIVGSFLVDGKKLGASIQKSGPSST
SPNMLNFGTPVAAGCPSEGASNNSSDDNGGSPLSRGPGMYTNANQPIHNMQMYQQLWASR
NQ
>Cs313210.1
MAVGGQPAYSPANNNASSTIALNQPSAQMIPPSSRFPFNHPVIPPSSVPLDSLNVSPYDG
SHSANFNVDSGKKRRGRPRKYAPDANNIALGLAPTPTVASSLPHGDLTATPDSEQPARKT
RGRPPGSGKKQSNSIGSGGTGFTPHVLLAKPGEDVAAKILSFSQQGPRTVFILSANGTLS
NATLRHSASSGGSVSYEGHYDIISLSGSFLLSENNGTRSRTGGLSVLLAGSNGQVLGGGV
AGMLMASSQVQVIVGSFLEDDKKSNTSMLNSGSSSAPSQMINFGGGGGGGLAAAAASPPS
LGGSSGESSGENGDSPLNNRHPGMFNNSSQPIHNLQMYQLWAGQTQQ
>Lchi01372
MDAREAIRLASSEHQGTIAGPNSYSSNLPNSSMVSPTSAGMMQTTRLPFNSAPPPGLKPI
DTLNSLYQEDVLPSMRSGGFSENDMMKKKRGRPRKYGPDGGRALALTPVSSASGYSDTQT
SELSFKRRGRPPGSGKRQQLNALGSAGISFTPHIITVKAGEDVASTIMAFSQQGSRAICI
LSANGAISNVTLRQPATSGGTVSYEGRFEIISLSGSFLLTETDGTRSRTGGLSVSLAGSD
GRVIGGGVAGMLMAATPVQVVVGSFIADGKKPKPDPLKREPSSAPPQMAGLATAAPTSQP
SQGSTSESSDDEPSSPLDQRTGAYGNASQHAPPIATLYPSGGWAGHHSANQHRHDTNMKI
>Lchi05954
MDSREGTRLSSSEPPGMMVGSNSYGGGLQNSSMVSPNSAGMMQAMRNPFNSVVPSGSKLG
DSMNSGYHGDMPSGMRPCGFSMSEPVKKKRGRPRKYGPDGSMALALTPLSSVSGHSNAPS
SEPMIKRRGRPPGSGKKQQLEALGSAGIAFTPHVITVKAGEDVASKIMAFSQQGSRTVCI
LSANGAIGNVTLRQPATSGGTVSYEGRFEIISLSGSFLLTENDGTRSRTGGLSVSLAGSD
GRVLGGGVAGMLMAASPVQVVVGSFIAEGKKPKPEPMKREPSSTLLQMAGLGAAAASSPA
SQGSTSESSDEPSSPASHSTGALNNTGHPNQHMAPYPPVGWPGSHSANQHRHDPNMRMYP
N
>Bd3g34030.1
MEAKDVAPLTTAATTAAVPAAPVPAPASQSQPLPPATSNAHAHQPPPHPFAHHQPPPPLQ
QQQPAPGSANPSAPMPGSGGMRLSFDQVVGKAAPGQHHHAPGPMLYAAPPPHAAGAPVRP
QGGVGMGMGDMMRKKRGRPRKYAPDGSMALALAPLSSASGGSPMQPGQQQQQQHGGFSIS
SPPSDPNAKRRGRPPGSGKKKQFEALGSWGISFTPHILSVKAGEDVASKIMSFSQQGPRT
VCILSANGAISNVTLRQPATSGGLVTYEGRFEIISLSGSFLLAEDGDTRSRTGGLSVALA
GSDGRVLGGCVAGQLTAATPVQVVVASFIAEGKKSKLAEARKVEPMSAPPQMANYVPAPV
ASPPSEGTSSASSDDSGSPINHGGMPYNHSGQHQHPQQQQQHMPPAYASGGWSHSAHHQN
NNRHDGDVKMMSN
>Os10g42230.2
MEAKDVSPLVTVPPAPAAAAPPPAAAPAPPPSQPPPPPLPFAQQAPPPAANPAAAPMRLS
FDQMAGKAPGGEQQHHHHPGPMLYAAAPAGGAAPPPQGGNVMGMGELMRKKRGRPRKYAP
DGSMALALAPISSASGGAAPPPPPPGHQPHGFSISSPASDPNAKRRGRPPGSGKKKQFEA
LGSWGIAFTPHILTVKAGEDVASKIMAFSQQGPRTVCILSANGAISNVTLRQPATSGGLV
TYEGRFEIISLSGSFLLAEDGDTRSRTGGLSVALAGSDGRVLGGCVAGMLMAATPVQVVV
ASFIAEGKKSKPVETRKVEPMSAPPQMATYVPAPVASPPSEGTSSGSSDDSGSPINHSGM
PYNHSGQQQQHQQHQHMPPAYASGGWSLSAHHQNRHDSDMKMMSN
>Sb01g028400.1
METKDVSPLPATAAAAAAAPVPAPASQPPPAPPSMAPPPQQHQHQHQHQHQPPPPFAQQA
APASSPAGSMPGGMRLSFDQMSGKAAGEQHHHSAPMLYAASPQSAPGAGAPGAPGANVLG
MGELMRKKRGRPRKYAPDGSMALALAPISSASAGGAAAPGQQQQHGGFSISSPPSDPNAK
RRGRPPGSGKKKQFEALGSWGIAFTPHILSVKAGEDVASKIMTFSQQGPRTVCILSANGA
ISNVTLRQPATSGGLVTYEGRFEIISLSGSFLLAEDGDTRSRTGGLSVALAGSDGRVLGG
CVAGMLMAATPVQVVVASFIAEGKKSKPAEARKVEPMAAPPPQMATFVPAPVATSPPSEG
TSSASSDDSGSPINHSAMPFNHSSQHQHPHQHQHMPPAYASGGWSLSVHQQNRHDSDMKM
MSN
>Zm2G072117_T03
METKDVSPLAAATTTTAAPVPAPTSQPPPPAPSSMAPPQHQHQHHPPPPFAQQAAPVPSP
AASMPGGMRLSFDQMSGKAPGEQHHHSAPMLYTVPPPQSAAGAGAPGANVLGMGELMRKK
RGRPRKYAPDGSMALALAPISSASAGGAAAPGQQQHGGGFSISSPPSDPNAKRRGRPPGS
GKKKQFEALGSWGIAFTPHILTVKAGEDVASKIMTFSQQGPRTVCILSANGAISNVTLRQ
PATSGGLVTYEGRFEIISLSGSFLLAEDGDTRSRTGGLSVALAGSDGRVLGGCVAGMLMA
ATPVQVVVASFIAEGKKSKPAEARKVEPMAAPPPQMATFVPPPLATSPPSEGTSSASSDD
SGSPIHHSAMPFSNSSQHQHPHQHQHQHMPPAYASGGWSLSVHQQNRHDSDMKMMSN
>ZmAC225193.3_FGT003
METKDVSPLAAAAAAPVLAPASQQQQQQPPQPQQHHHQPPQPQHQHQHQPPPPPFPQQAA
PAAASSPAASMPGGMRLSFDHMPGKAPGEQHHHHHHAAPPMLYAAPPQGAGAPGGSVLGM
GELMRKKRGRPRKYAPDGSMALALAPISSASAGGGGGAAAPGQQQQHGGFSIGSPPSDPS
AKRRGRPPGSGKKKQFEALGSWGIAFTPHILAVKAGEDVASKIMTFSQQGPRTVCILSAN
GAISNVTLRQPATSGGLVTYEGRFEIISLSGSFLLAEDGDTRSRTGGLSVALAGSDGRVL
GGCVAGMLMAATPVQVVVASFIAEGKKSKPAEARKVEPMAAPPPPPPQMAAFVPAPVATS
PPSEGTSSASSDDSGSPINHGAMPFSHSSQHQHPHQHQQHMPPAYASGGWSLSVHQQNRH
DSDMKMMSN
>Os04g49990.2
MDGREQQQQPRVSSPPPAGGGVMMPQHPYGAAPAMPPGSANVMHGVPLSFNPMASPTASS
PMKPADMSGTMYRTDPVVQGMQQQPGSGGGGTAVGGGELVKKKRGRPRKYGPDGNIGLGL
KPAAAAGTEAGGPSGGAGSNSNPDGKRRGRPPGSGKKKQLDALGSSGTSFTPHIITVKPN
EDVASKIMAFSQQGPRTTCIISANGALCTATLRQPATSGGIVTYEGHFDILSLSGSFLLA
EDGDTRSRTGGLSVALAGSDGRIVGGCVAGMLMAATPVQVVVGSFIAEGKKGKEEHLKRE
PTSAPTPNHAAGFGAATAASPPSDGSSSDHSDDPGSPMGPNGSTFNNSGHPMHSSYAPVS
WSLSGNQGRYDPDLKMMTD
>Sb06g026920.1
MRKHATALGDYVTAPGMPQASTGNVRHWKGLAFSSTMERSPGTWSPMNMKPTDMPPGAMY
RADSDAPPGLQQQQHPGSGGGGAIVAVSGGELVKKKRGRPRKYGPDGSIGLGLKSAAAAG
TEAAGGQSGGGGGSSSNPDGKRRGRPPGSGKKKQLDALGSSGTSFTPHIITVKPNEDVAS
KIMAFSQQGPRTTCIISANGALCTATLRQPATSGGIVTYEGHFDILSLSGSFLLAEDGDT
RSRTGGLSVALAGSDGRIVGGCVAGMLMAATPVQVVVGSFIAEGKKPKEEQPKREPTSVP
PHTAGFGAASTASPPSDGTSSEHSDDPGSPMGPNGSTFTNAGLPLHSTFAPAGWSLSGNQ
SRYDPDLKMMTD
>Bd5g19900.1
MDGREQQQQQARVSSPPAAGGVMMPQHAYGAAPAMPPGSANVMHGMPLGFNPMSSPGASS
SMKPAEMPGAMYRPDSAPPGMQQTSGAGAIVVSGSGGGELVKKKRGRPRKYGPDGSIGYV
PKPVAGATSEAGAGSNSNPDGKRRGRPPGSGKKKQLAALGSSGTSFTPHIITVKPNEDVA
SKIMSFSQQGPRTTCILSANGALCTATLRQPATSGGIVTYEGHFDILSLSGSFLLAEDGD
TRSRTGGLSVALSGSDGRIVGGCVAGMLMAATPVQVLHSSVLCTLFSTGISQEALGDIAI
LCFRLWWAVSLLKVKSPRKNNRNASQVLRQCTLLALVHPQLPVLHPMEHQAITLMTRGAP
WDLMAARSTTQAIPCKLHMLQRAGRFLGIKAAMIQT
>Lchi06761
MSGRESFGIGLQRSSVPSQPSMHNMRLAFNSDGTAVYKPITGSSPAYPSGGGGGSEGPAT
PVVQHGLNMAEPMKRKRGRPRKYGPDGTMALALTPVSPVAPPSSGGNGGGLSSPTSPSLM
MKKARGRPPGSGSKKQMVALGSAGVGFTPHVITVKAGEDVSSKIMSFSQHGPRAICILSA
NGAISNVTLRQAATSGGTVTYEVGGVCHCHRRFSVGSPRFRCFTNTGLCLFIKGRFEILS
LSGSFLLSESGGQRSRTGGLSVSLAGPDGRVLGGGVAGLLTAASPVQVVVGSFIADAGNK
QSKPMNPLASSAPPKMNPAGAAGTSSPTSRGTLSESSGGPGSPLNQSAGAFNNSTPHGIL
ANMPWK
>Lchi06280
MSGRESFGGVSLQKNPVSSPQQPPAMPNMRLAFSSEGAAVYKPIMGSPPSYPSGGSGDGQ
TAPITQHVLHMTEPMKRKRGRPRKYGPDGTMALALTPVSPPVPPSGGSVGGGLSSPTSPS
ATSMKKARGRPPGSGKKQQMAALGSAGIGFTPHVITVKAGEDVSSKIMSFSQNGPRAVCI
LSANGAISNVTLRQAATSGGTVTYEGRFEILSLSGSFLLSESGGQRSRTGGLSVSLAGPD
GRVLGGGVAGLLTAASPVQVVVGSFIADGRKESKPKNPSDPSAPPKQGGEAAGTGSPPSR
GTLSESSGGPGSPLNQSTGTCNNSTPQGMMANMPWK
>Rc30.m013803
MSGSETGVMTSTTREPFGVVSPQPVIQNMRLAFGADGSSVYKPMTTATNSPSYQPSPSAA
SPGGFVEGGSLGINVNMGSGNDAMKRKRGRPRKYGPDGTMALALVSAPQSVGITQPAGGG
GFSTPTSAAATSVGPSTTTIAANPSLPSGSGGGSVSPTGIKKGRGRPPGSNKKQQLEALG
SAGFGFTPHIITVKAGEDVSSKIMSFSQHGPRAVCILSANGAISNVTLRQPATSGGSVTY
EGRFEILSLSGSFLPSENGGQRSRTGGLSVSLSGPDGRVLGGGVAGLLLAASPVQVVVAS
FISDDRKELKSPNHLEPLSAMNRLTPVMGTTGPSSPPSRGTFSESSGGPGSPLNQSTGAC
NNSNLQGISSMPWK
>Mes008582m
MKALDSSLVFSFLSLYNFRHQLFSILNHWMSGSETGVMTSTARDPFGVGLQKSQVTSQPS
IQNMRLAFSADGTAVYKPVTTAASPSYQPTPSGAAGGGAGGVEGSAGGTVVSSHGINVNM
NMGTAPETMKKKRGRPRKYGPDGTMALALVPASQSVTQTSGGGFSSPHPPAGTAVTSPLP
SGGPVSPTGSKKARGRPPGSSKKQQLEALGSAGVGFTPHVITVKAGEFCHQGLIILTDVS
SKIMSFSQHGPRAVCILSANGAISNVTLRQQASSGGTVTYEGRFEILSLSGSFLPSENGG
QRSRTGGLSVSLSGPDGRVLGGGVAGLLTAASPVQVVVASFISDGRKESKLANQIEPLSA
VTKFAPALGTTGPSSPPSRGTLSESSGGPGSPLNQSTGACNNSNPQGISILPWK
>Pt0002s00650.1
MSGSETGVMTSRDPFSVTGLQHKTEVPSQPVIQNMRLAFSADGAAVYKPITTATTTTAAS
PTYQPGGVEGSAVGASVSPHWINVGGSGGDPMKRKRGRPGKYGPDGTMALAIASAPQSVA
VTPLTSSGLSSPPAQAQAQVQPLVPTPSPGSDVGVAGPAVALGGSVSPTGVKKARGRPPG
SSKKQQLDALGSAGIGFTPHVITVKAGEDVSSKIMSFSQHGPRAVCILSANGAISNVTLR
QQATSGGTVTYEGRFEILALSGSYLPSENGGQRSRTGGLSVCLSGPDGRVLGGSVAGLLM
AAAPVQVVVSSFIADGRKVSKSANHMEPSSATSKLPPTGGSTGVSSPPSRGTLSESSGGP
GSPLNQSTGACNNNPQGISNMPWK
>Vv01013426001
MSGSETGIMTTREPFSMGLQKNAVPSQPVIQNMRLAFSPDGAAVYKPVSGTSPPYQSSGG
TGGDGSTGGAIIPHGLNMNMGSEPLKRKRGRPRKYGPDGTMALALSPAPSGVNVSQSGGA
FSSPPASAGSASPSSLKKARGRPPGSSKKQQMEALGSAGVGFTPHVITVKAGEDVSSKIM
SFSQHGPRAVCILSANGAISNVTLRQPATSGGTVTYEGRFEILSLSGSFLLSENGGQRSR
TGGLSVSLSGPDGRVLGGGVAGLLTAASPVQVVVGSFIADGRKESKSASQVEPSSAPPKI
APVGGGGGVTGTSSPPSRGTLSESSGGPGSPLNQSTGACNNSNPPGMTSIPWK
>Cpa26.15
MAGSETGVMTSREPFGVGLQMSPVPSQPVMQNMRLAFSSDGTAVYKSMNATSPSYQPNST
GATPVGVVEGGSTGGHAMTPGLNMNMGSEPMKRKRGRPRKYGPDGAMGLALMPGQQSVAG
TQSIGAGGFSSPPLTASASLPSGASVSPTSLKKARGRPPGSTKKQQLEALGPAGVAFTPH
VITVKAGEDVSSKVMSFSQHGPRAVCILTANGAISNVTLRQPATSGGTVTYEGRFEILSL
TGSFLLTENGGQRSRTGGLSVMLSGPDGRVLGGCVAGLLTAASPVQVVVGSFLADGNKDL
KQSGNQMDPLSAPPKLVPVGGPAGPSSPPSRGTLCESSGGAGSPLNQSTGACNNNNPQSM
VTMPWK
>Mdp477220
MSGSETGVMTSREPFLQKSPLQSQSAIQSMRLNFSPDGGSALYKPVAAATSPAYQSSAAA
SGGGAVMPGGAGEGAVMAPAAAAAAAGLNMNMGTEPMKKKRGRPRKYGPXGTMALALSPS
APPXTVTQPSGGAFSPPPLPPAPAPPSGGGSASPPPTSTSTKKSRGRPPGSXKKQQLDAL
GSPGFGFTPHVITVKAGEDVWSKIMSFSQNGPRAVCILSATGAISNVTLRQPATSGGTVT
YEGRFEILSLSGTFLLSEIGGQRSRTGGLSVSLSGPDGRVLGGGVAGLLIAACPVQVVVG
SFAADGRKESKTANEMEPSSVAPKFDPGSGPTGASSSQSRGTLSESSGGPGSPLNQSTGT
CNNNNPQGMSSMPWK
>Mdp155558
MSGSETGVMTSREPFLQKSPLQSQSAIQSMRLNFSPDGGSALYKPVAAATSPAYQSSAAA
SGGGAVMPGGAGEGAVMAPAAAAAAAGLNMNMGTEPMKKKRGRPRKYGPXGTMALALSPS
APPXTVTQPSGGAFSPPPLPPAPAPPSGGGSASPPPTSTSTKKSRGRPPGSXKKQQLDAL
GSPGFGFTPHVITVKAGEDVWSKIMSFSQNGPRAVCILSATGAISNVTLRQPATSGGTVT
YEGRFEILSLSGTFLLSEIGGQRSRTGGLSVSLSGPDGRVLGGGVAGLLIAACPVQVVVG
SFAADGRKESKTANEMEPSSVAPKFDPGSGPNRGK
>Mdp546289
MSGSETGVMTSREPFLQKNPIQSQSAIQSMRLNFSADGGSALYKSVATATSPAYQSSVTS
AAASGGGAVVPGAAGEGAVMAPAATAGLNMNMGTEPMKKKRGRPRKYGPDGTMALALSPS
VPPVTVSSSSVGAFSPAPAPPSGGGSASPPPTSTSTKKSRGRPPGSSKKQQLDALGAPGF
GFTPHVITVKAGEDVWSKIMSFSQNGPRAVCILSATGAISNVTLRQPATSGGTVTYEVCE
IAGCLVCWPFLGRFEILSLSGSFLLSEIGGQRSRTGGLSVSLSGPDGRVLGGGVAGLLTA
ACPVQVVVGSFVADGRKESKTANQMDPLSVAPKFDPGSGPTGANSPQSRGTLSESSGGPG
SPLNQSTGACNNNNLQGMSSMPWK
>Ppa07321m
MSGSETGVMTSREPFSVGGLQKSPLQSQAAIQNMRLNFSPDGSAAAALYKPVAAATSPTY
QSSAAAGGSAPVPLAAGEGSPGAAVMAPAPAAAGLNMNMGSEPMKRKRGRPRKYGPDGTM
ALSLSPSAASVTVTQSSGGAFSPPPPHPPPPSVGSASPTSIKKARGRPPGSTKKQQLDAL
GSVGFGFSPHVITVKAGEDVSAKIMSFSQNGPRAVCILSANGAISNVTLRQPATSGGTVT
YEGRFEILTLSGSFLLSESSGQRSRTGGLSVSLSGPDGRVLGGGVAGLLTAASPVQVVVG
SFVADGRKEPKTTNQLEPVAPKLAPSSGPTGASSPQSRGTLSESSGGPGSPLNQSTGGCN
NSNPQGMSSMPWK
>Cs005230.1
MSGSETGVITSREPFGVGVQNSSLHSQSGTQNMRLAFGADGTGYKPVTPSTSPSYQSSMA
GVSGNAGIEGSAGGGGGGGSMLPHGFNINSVGSEQIKRKRGRPRKYGPDGSMALALGSGP
PSGTGCFPPSNMANSASEALGSPNSSKKTKGRPLGSKKKQQLEALGSAGIGFTPHVIDVK
AGEDVSSKIMSFSQNGPRAICILSANGSISNVTLRQPATSGGTVTYEGRFEILSLSGSFL
LSENGGQRSRTGGLSVSLSGPDGRVLGGSVAGLLTALSPVQVVVGSFIADGNKEPKPARQ
NELTTALPMLNTAGFGHLTGGASSPSHGTLSESSDGSPDSPLNNSSGGCNNSNHPQGMSG
MPWK
>Mes022768m
MIGIQEKCQERESYGGGGERNQSPTITPTSNMNLAFRADGVTDVYKPIMPITNDDTLHHV
QSIPPHHHEMMLMGCGGIGIGVGGDGLDMNTAEPIKRKRGRPRKYSPPHGNVNLNLTSPL
SHHHQHHEPHQSPLLHSGFQSPSSPSSTSKKARGRPPGSGRKNQLTLGSGVGFAPHVITV
KAGEDVLLKIMSFSQNGPRGVCILSANGAVSNVTLHQPATSGGTVTYEGRFEILSLSGSF
LPSESSGQRGRTGGLSVLLAGPDGRVLGGVAVLLTAASSVQVIVGSFISEDWKESSLGIN
QPETLYAPGASIAGSPTSRGTFSESSVGLGSPPNHSTGGCNNSTLLGMPNVPWK
>Mes010359m
MSEREQYGGGSERNQTPSIAPTSNMNLTFSADGANAVYKPIMPITSDDPFHHVQSISAHH
HEMLMLGGGDVSVGVGVGVGVGVGVGVDGLNVNNAAPIKRKRGRPRKYSPPHGHFGLNLT
SPLSQLHHNNYHDPHQSPLLHHSEFQSPLSPSSTAKKARGRPPGSGRKNQLAALGSAVVG
FVPHVITVKAGEDVLLKIMSFPQNGPRAVCILSASGAISNVTLCQTATSGGTVTYEGRFE
ILSLSGSFFPSESSGQRSRTGGLSVLLAGPDGRVLGGGVAGLLTAASSVQIIVGSFISEE
WKESRPGINQPETMYGPGASIAGSPTSRGTFSESSGGPGSPPNQSTGGCNSNPQGMPNVP
WK
>Rc28592.m000283
MSGYGGGGGGGGGGEIERNQSPTVTTTATTSNLAFRADGSVYKPIMPPTDDGNPFHHVPL
HYNHHQDMMVGGGGGGGIGIGLDALNMNNNHSEPIKRKRGRPRKYSPPPHGNIDLTSPPQ
HQLYQCGFQSPTPSSTAPKKARGRPPGSARKNHLPNLGSGGTGFTPHVIFVKAGEDVLLK
IMSFSQNGPRGVCILSAYGTISNVTLRQATTIGGTVTYEGRFEILSLSGSFLLSENSGQR
SRTGGLSVLLSGPDGRVLGGGVAGLLTAASSVQVIVGSFISEDSKGSKLWINQHETMSAP
GASVAGSPPSRGTFSESSGGPGSPPNQSTGACNNSNTQGMPNVAWK
>Al482309
MSGSETGFMAATRESVQFTMALHQQQQQRSEAQPQQSQNMQSSFGGDDGADLYRQPMRSA
SPPQQYQPNSAGENPVLNMNMPGAEHGAVTGSEPVKKRRGRPRKYGPESGETSLGLFSGA
PSFTVSQPVSGGGGGEKKMRGRPPGSSSKRLKLQALGSTGIGFTPHVLTVMTGEDVSSKI
MALAHNGPRAVCVMSANGAISNVTLRQSGTSGGTVTYEGRFEILSLSGSFHLLENDGQRS
RTGGLSVSLSSPDGNVLGGSVAGLLIAASPVQIVVGSFIPDGEKEPKQHVGQMGLSSPTL
PRVAPTQVLMTPGSPQSRGTMSESSCGGGHGSPIHQGTGSYSWK
>AtAHL10
MSGSETGLMAATRESMQFTMALHQQQQHSQAQPQQSQNRPLSFGGDDGTALYKQPMRSVS
PPQQYQPNSAGENSVLNMNLPGGESGGMTGTGSEPVKKRRGRPRKYGPDSGEMSLGLNPG
APSFTVSQPSSGGDGGEKKRGRPPGSSSKRLKLQALGSTGIGFTPHVLTVLAGEDVSSKI
MALTHNGPRAVCVLSANGAISNVTLRQSATSGGTVTYEGRFEILSLSGSFHLLENNGQRS
RTGGLSVSLSSPDGNVLGGSVAGLLIAASPVQIVVGSFLPDGEKEPKQHVGQMGLSSPVL
PRVAPTQVLMTPSSPQSRGTMSESSCGGGHGSPIHQSTGGPYNNTINMPWK
>Bra022946
MNMPVEMTGSEPVKKRRGRPRKYGPELGLVPGAPSFTQAQTSGGGSGEGGSSAQKRMRGR
PRGSSNRKKLQALGSTGVGFVPHVLTVGTGEDVSSKIMAFSQNGPRTVCVLSANGSISNV
TLRQFATSGGTVTYEGRFEILSLSGSFLLVENNGHRSRTGGLSVTLSAPDGHVLGGCVAG
LLIAASPVQIVVGSFIPEGQKELASPTLLPRVAPSHVLMNPSSPQSRGAMSESSIGGHGS
PLHQSNTGGPYNNTNNPSMPWK
>Bra021865
MSGSETGLTAANREPMPFTMSLHHQQHNQPPPPPQPQQNSQNMQLSFTGADRTAVYKPMS
SDSSPPQQYQHNSVTGLNMNVPVMGGEQRVKKRRGRPRKYEPGSGGASMGFVPGPPSYTV
SQPSGGDGGGGGASPTVKRMRGRPSGSSNRPKLQALGSTGVGFTPHVLTVNTGEDVSSKI
MAFSQNGPRAVCVLSANGAISNVTLRQAATSGGTVTYEGRFEILSLSGSFLLLENNGHRS
RTGGLSVSLSAPDGNVLGGCVAGLLIAATPVQIVVGSFIPDGQKEHVGQMELASPALPRV
APSHVLTTPNSQQARGGMSESSCGGHGSPLHQSAGGPYNNNSNNLSMSWK
>Gm06g01700.1
MSGSDMAGREQFTVGMHKPQQQQQQQQQPQLHQNMRMDYAADGTAVFAPPTVTVNINGGD
SSPAVPPGLGLPQPQPMMVNSPEPIKRKRGRPRKYGPDGGMTLGALKTTTPPGGGVPVGQ
SGGAFPAGPLSDSASAGTVKRRGRPRGSVNKNKKNDSSNSSKYSGPGSWFTPHVITVNAG
EDLSARIMTISQSSSRNICILTANGAISNVTLRQPASSGGTVTYEGRFEILSLGGSFFLA
GTERAGGLSVSLSGPDGRVLGGGVAGLLIAASPVQIVLASFVSDVRKHLKRAKKTENEKV
STAGGQSSSPSRGTLSESSGGVGSGSPLNQSTGACNNTIENSTTPTQSFQGMPWK
>Gm04g01620.1
MSGSDMASREQFTVGMHKPQPQPQQQQPQLHQNNMRMDYAAADGTAVFAPPTVTVNINGG
ESSPAVPPGLGLAQPQPQPQPMMVNSSEPIKRKRGRPRKYGPHGGMALALNTTTPPGGAA
VPVGQSAGIVKRRGRPRGSVNKNKKNNSSKYSGPGSWFTPHVITVKAGEDLSARIMTISQ
SSSRNICILTANGAISNVTLRQPASSGGTVTYEGRFEILSLGGSFFLAGTERAGGLSVSL
SGPDGRVLGGGVAGLLVAASPVQIVLASFVSDVRKHFKHAKQMQNAKVSIAAGQSSSPSR
GTLSESSGGVGSGSPLNQSTGACNNTMNNCTTPTQSFQGMPWK
>Bd3g40180.1
MEVRSEQGLMAGRDLFGIPKSAPAPVPSSAAMQQSVRMAYTADGTPVFAPVSSAVAPPGY
QPVAAAPGSNMSTAAGAAGGNGVAALRDMGGPLAKKKRGRPRKYGPDAAVSLALVTVPPG
AAGPTVVPQGASGPFSPTAPGSVVPSASPEGGKKRGRPKGSTNKPRVNVPGPVGVGFTPH
VITVQAGEDVSAKIMSFSQHGTRAVCVLSANGAISNVTLRQTATSGGTVTYEGRFEILSL
SGSFLVTDNGGQRSLTGGLSVSLAGPDGRLLGGGVAGLLIAASPIQIVVGSFNSDGRKEQ
KPQVMPKLQVSSEPTPLKVVPATGMGPNSPPSRGTLSESSGGTASPRHQGYTATNNNQPP
ILSSMPWK
>Os08g40150.2
MEVRSEQGLMAGRDLFGMPKSPPAAAAAPPQSVRMAYTSDGTPVFAPVSAAVSAPPGYQP
GGAAGGNGAAALADSGGEPVAKKKRGRPRKYGPDGSMSLGLVTSPTAAASTPVAQGVPGP
FSPTQPKPPASFLSSGWPDGVKKRGRPKGSTNKPRIDAVGSAGVGFTPHVITVLAGEDVS
AKIMSFAQHGNRAVCVLSANGAISNVTLRQTATSGGTVTYEGRFEILSLSGSFLLTDHGG
QRSRTGGLSVSLAGPDGRLLGGGVAGLLIAATPVQIVVGSFNSEGKKEPKQHAHSEPASA
PSKAVPTAGMGPNSPPSRGTLSESSGGAGSPLHPGIAPPSSNSQPPFLSSMPWK
>Sb07g027510.1
MEVRSEQGLMAGRDLFGMPKSPPAPVPGPPASAAMQSVRMAYTADGTAVYAPVSSSAATP
SYQPQGPAHGTSMSAATVVGGNGASAVPGMGEPVAKKKRGRPRKYGPDGSMALALVPASA
ATGSPATGSPATGQGSSGPFSPAGLNPASSLLVVSPDGFKKRGRPKGSTNKPRVDAAGSS
GAGFTPHVITVQAGEDVSSKIMSFSQHGTRAICVLSANGAISNVTLRQTATSGGTVTYEG
RFEILSLSGSFLLVENGGQRSRTGGLSVSLAGPDGRLLGGGVAGLLIAASPVQIVLGSFN
SGGKKESKKHAPSEPTSVPLKVAPTTGMGPNSPPSRGTLSELSGGTGSPPPLHQGMAASN
NNQPPFLSSMPWK
>Zm2G073199_T04
MEVRSEQGLMAGRDLFGLTKSPPAPAPPSSAAMQSVRMAYTADGTAVFAPVSSSPATPSY
QPQGAAHGASMSAATVVGGNGAPAAPSMGEPLAKKKRGRPRKYGPDGSMALAMVPASAAS
GSPATGQGFSGPFSPPALNPASSLVVASPDGFKKRGRPKGSTNKPRVDAAGSSGAGFTPH
VITVQAGEDVASKIMSFSQHGTHGVCVLSANGSISNVTLRQTATSGRTVTYEGQFEILSL
SGSFFLAEDGVQRSRNGSLSVSLAGPDGRLLGGGVAGLLVAASPVQIVLGSFNSGGGKEP
QKQAPSEPTSAPPRVAPTAGMGGPSSPSSRGTLSESSGGAGSPPPLHRAMAASASNSNQP
PFLSSMPWR
>Zm2G124638_T06
MSSSPRNGWWSAMEVRSEQGLMAGRDLFGMPKSPPAPVSGPPASAAMQSVRMAYTSDGTA
VFAPMRSSAATPSYQPQGAAHGASMSAATIIGGNGAAAAPSMGEPVPKKKRGRPRKYGPD
GSMALALPVSAATGSPTTGQGSSGPFSPAGSNLTNSLLVASPDGFKKRGRPKGSTNKPRM
DAAGSSGAGFTPHVITVQAGEDVSSKIMSFSQHGPRAVCVLSANGAISNVTLRQTATSGG
TVTYEGRFEILSLSSFLLVEDGGQRSRTGGLSVSLAGPDGRVLGGGVAGLLVAASPVQIV
LGSFNSGGKKEAKKHAPSGPTPAPLKVAPPTTTRMGPNSSSPPSRGGTLSESSGGAGSPP
PPLHQGMAASSSNDQPPFLSSMPWKS
>Sb02g028500.1
MMEVSPSPEQGVMAGREPFGLPKTPATPPSSGVTQSLRMAYTTDGTAIFTPVSSAPPATA
TYHQPVAASSLAGVGGNGGAPVHSGGAGEPVAKKKRGRPRKYGPDGSMSLALVPVPASIA
AAPAPAPAAPGASGPFSPSGPKALNTAPSASPDGAKKRGRPKGSTNKKHVPALGPTGAGF
TPHLIFVKAGEDVSAKIMSFSQHGTRAVCILSANGAISNVTLRQSATSGGTVTYEGRFEI
LSLSGSFLLSENGGHRSRTGGLSVSLAGPDGRVLGGSVAGLLTAASPVQIVVGSFDADGK
KEPKRKKLAPSPSDPSPAPLKLAPATTGVAAGPSSPPSRGTLSLSESSSGAPSPPHAGAS
GGGGGHGQQQQPGVFSGLSWK
>Zm2G159926_T02
MMEVSPSPEQGVMAGREPFGLPKTPATPPSSGGTQGLRMAYTTDGTAIFTPVSSVPPATA
TYQPVGGSAASASSLAGVGGNGGAPVHSGGAGEPGTKKKRGRPRKYGPDGSMSLALVPAS
MAGEPAPALGASGPFSPNGPKAPNTAPSASPDGAKKRGRPKGSTNKKHVAALGPAGAGFT
PHLIFVKAGEDVSAKIMSFSQHGTRAVCILSANGAISNVTLRQSATSGGTVTYEGRFEIL
SLSGSFLLSENGGQSRTGGLSVSLAGPDGRVLGGCVAGLLTAASPVQIVVGSFDAGGKKQ
PKQQQQQQLAPSPAPLNLAPTGVAAGPSSPPSRGTLSLSESSSGAPPSPPHAGASGGHGQ
QQQQPQPGGFSGLFWK
>Os09g31470.1
MMEVTQVRASSEMAGGREPFVLPKSPPAAAPAPPPPSSGGMQSVRMAYTADGTPIFAPVN
SAPAPAPAATYPPAGGNGAAALDAGEPVVKKKRGRPRKYGPDGSMSLALVPVSTAAVAAS
GPFSPAAAAKSPDAVSSAPPPGAKKRGRPKGSTNKKHVPSFGIGDIGSAGAGFTPHVIFV
KAGEDVSAKIMSFSQHGTRGVCVLSANGAISNVTLRQAATSGGTVTYEGRFEILSLSGSF
LLSENGGHRSRTGGLSVSLAGPDGRVLGGGVAGLLTAASPVQIVVGSFNTEGKKGPKLHA
PSDPMSAPLKMVPMSGTGPSSPPSRGTLSESSGGPGSPLNQGVTASNHGQPGLPSLSWK
>Bd4g33850.1
MMEVRASSEQQGVMAGREPFGLPKTPPPSSNPMQQNMHLAYTAEGRPYYAQTAQNQSGGG
DGAAGPDADAAEGNGSPEHQGNMEEMARKKSGQPSNEDSDGSMSAALVPVPNPAEVTPGA
SGTLSPAARNTAGTVPSAAPVGMKKRGRPKGSTNKVKKQKSVPDTTGFVGAHFTPHAICV
NAGEDVAAKIMSFSQHGSRGVCVLSANGAISNVTIRQADTSGGTVTYEGRFEILSLSGSF
LESENGGHRSRTGGLSVSLASSNGRVLGGGVAGLLTAATPIQIIVGSFDTATEKKAPKKQ
RAPSDPSSSSAPPQMAPVIASAAMAVPAVTTPVAEPIAPVPLSVAMAAGPSGESSSAAGN
QLNHGATANDNTQNQGLSSMSWK
>Sb10g012730.1
MSSAMAAASEAAYGGGVQKGSLQQHQAPQPSPGSVFYTPDGIAVYAKPAIPPFYQQSAGS
NAIVPAAPGLAHSSATSEPFKRKRGRPRKYGPADGAVPLAIVPPSQPPTAAAPAASEASP
TIPPGFAPSPQGGGVVSPQASPAPQPPAASGAPAVKKRGRPPGPSSKKQQPQAAAPGPGW
AGWKPHIFTVQAGEDVASRVMSFSGNGWAVCILTANGAVSNVTLRQGESSGGTVTYEGRF
EILSLAGSYLLSESAGMSSRTGGLSVSLAGPDGRVLGGAVAGPLTAASPVQVVIGSFLAD
TKMELDPGSAPEKHAFGRFPTASSPSRGTESLGGHASPPNTTGSFSTSTQPPGFPSFPPW
K
>Zm2G089562_T01
MSAMAAAGEAEYGECVQKGSLQQHQAPQPSPGALFYTHDGVAVYRNPVMPAFYQQPAGSN
VVVPAAPGPAHSPASSEPFKRKRGRPRKYAPADGAVPLAIVPPSQPPTARAPATSEASPT
VPPGFSPSPQSGGVVSRQASPAPAPASGAPDVKKRGRPSGPSSKKQQPQAAAPGPGWTGL
KPHIFTVQAGEDVASRAMSFSGNGWAVCILTANGTVSNVTLRQGESSGGTVTYEGRFEIL
SLAGSYLLSESTGMSSRTGGLSVSLASPDGHVLGGAVAGPLTAASPVQVVIGSFLADTKM
ELDPGSAPEKHVFSRFQTTSSPSRGTESSGGHASPPNTTGSFSTSTQPGFPSFPTWK
>Os06g22030.1
MQGGAMSAAATATASEAAAYGGVGMSKSGALQPQPPHGAAAAVRLAYTHDGIAVYKHTPP
PPVYQTPAAVAAPSPPVRGNGGAPASAEQHKRKRGRPRKYAVTDVPLAVVPPSPPKAAAA
AGASAAQSPATPTLPPGFSSGLAAYGGAAASQPAPRQAPPASGRVLPHKKRGRPPGSGNK
QQQRPQHKKAAAPGSSVIGLKPSVITVQVGEDVVSRVMSFTKNGWAVCVLSANGAVSNMT
LRQAGSSGATTVNYEGHFEILSLSGSYLLSESVGLSSRAGGLSVSLAGPDGRVLGGGVAG
PLNAATPVQVVIGSFLADVKKGHKQAMPSGAPYPGVSTPTSRGTPSGSSGGPGSPLNQSA
SGSFNTSNQQALADFPWR
>Pp1s190_33V6.1
MQDPTDVSQRPGIEGMSSPQRGGMAGGFAQGLHTPALVRHQPPPSSLPAISLSQGAQVGA
PGMSTSVFETGPVGPHPRSIIAARPPSSSGINMGMIATPIVGAGGETRGEQPPKRKRGRP
RKFATGGELSSGALGSVYPVLPALMPASSSPYTPSPEKRGRGRPPGSGKKQQLAALGVVL
AGTGQGFTPHILTVSTGEDVSTRIMQFAQHGPRAMCVLSANGAISNVTLRQQSSSGGTVT
YEGRYEILSLTGSYLSTELGGGARQRTGGLSVSLAGSDGRVIGGGVAGMLTAASPIQVVV
ASFLSDTFKAQAKGESPLGSTPGGSSGAGSAPGSTPGSALGGQRPPTARSEPKTSSALGP
RQVSPVPPPTGQVSVQRPQVMSMFQPMAGWQPAVPGDGRRTDINISLPGG
>Pp1s469_4V6.1
MVGMQESADAANRSGGGGMGSPQRAGMASGVGHGLHTAAPVRHSPPPSSSPSPSPGITPS
QSAQGGAPAVSTPVPEAGPSGLHPHPIMAVAPPASLGMSLGIVGTSITGPRSASGGEQPL
KRKRGRPRKFSTGSEFSPGTPGAGYPVFPAIMPAPSSPYTPSPDKRGRGRPTGSGKRQQL
AALGVVLAGTGQGFTPHILTVNTGEDVATKIMQFAQHGPRAMCVLSANGAISNVTLRQQL
SSGGTVTYEGRYEILSLSGSYLPTDLGGGARQRTGGLSVSLAGSDGRVIGGGVAGMLTAA
SPIQVVVGSFLSDAYKSQPKSDSPLSSTPGGSSGGGFVPGLGLGGPRPPPLRPEMKPSPG
LFSNSKAPSPQQTSPAPPSPTGQVSAQRPQTMGLFQPMASWQPPALGDGRRTDINISLPG
G
>Pp1s157_16V6.2
MEGRDLVEGMQRPGGGSGGSMSSPQSGGMGGVPGQGLHTPTAIRPPPPPSLSSITPLHSM
SSALPESGPSGPRPIKTVAPPSSSGMSMVMVDPGAGGGNGSGSGAGAEQTRKRKRGRPRK
YETGAGLTPGVPGGGFPVLPSLLPGPSSSPYSSPDRRGRGRPLGSGKKQQLAALGVVLAG
SGQGFTPHILTVNTGEDVATKIMQFAQHGPRATCVLSANGAISNVTFRQQSSSGGTVTYE
GRFEILSLSGSYLPTDLGGGARQRTGGLSVSLAGIDGSVIGGGVAGMLTAASPIQVVVGS
FLSDSFKTQPRSKSPLSSGPGGSSGAGTAPGSAPGAQRPTPPRLEPKPSSASGPQQAPSV
PSLPGQSSVPRPQAMSMFQPTFTWQFPPVSGEGRRTDINISLPGG
>Pp1s11_60V6.1
MNSSQPPAEGTRPAPASAPAPVLPMPSALVMSMGMALGGVSSRGETVKRKRGRPRKYVGN
EPGGAASAAGGTPVNMQLALHTPNSGPSGSPFTPTGVKRGRGRPLGSSRKLHQLVSFPSA
GSWAGQNFTPHIITIAAGEDIAAKIYSFAQHGPRAVCVMSANGAISTAILRQQSSSGGNV
TYEGRYEILSLMGSFLPTEQGANSRQRTGGLSVSLACSDGRVIGGGVAGVLTAASPIQVV
VGSFIFEPEKAAVKVGNGQQPSMGYSLGADFSAALTPASAPRPLKTSPVSATPASTPAHQ
QAVTPPSHPSSGQSSQQLFHQSMGLFQQPMPWSNPPLAEARRTDINISLPGG
>Sm410086
MALVPQQLGGGGGGGGGGGSGGGSGGVMGGGVVGSVRPGEPVKRKRGRPRKYGDGASGSS
SVSLALTPLSSVSPISSVTTTPTEKRRGRPPGSGKKQQLAALGSAGQGFTPHVITIAAGE
DVATKIMSFSQTGPRAVCVLSANGAISNVTLRQPATSGGTVTYEGRFEILSLSGSFLLTE
SGGTRSRTGGLSVSLAGPDGRVVGGGVAGLLMAATPVQVVVGSFIADTRKSVPLRAMDSP
QGASASGSMQRPTKNESGARSPDSPHMEQQSSGAGGGPGGGAGGGAGGGGGGGGGGGGGS
LLQHSQHSQHSVQGMGSLGGWSSSQTLAEPRRDTDINIPLPNG
>AUR62010669
MDGREGMALQGSAPYYMHRAIPGSVGSGAGQPGLNTPSSGFRPSSNPNLSSQQIVRANNS
VGPGFNVEGSQPNVPQGFTITVASIGGSLSEPTKKKRGRPRKYGPDGSGPGAASGSGTVA
LGLSPSTPNSSSLAERKKRGRPPGSGRKQRLASVGDWMNNSAGIAFMPHVIHVAPGEDVA
SKILSFSQQRPRALCIMSGSGGVSAVTLRQPGSATGTVSFEGRFEILCLSGSYLVAETGG
SRNRTGGVNVSLSSPDGHVIGGAVGGRLVASKPVQVVVCSFVYGNPKGKGKESDSIDDKS
SEQLLSDKSSAQINNASSSQNVPGSWPGSKGLDLKNPNTDIDLASG
>AUR62017214
MDGREGMALQGSAPYYMHRAIPGSVGSGAGQPGLNTPSSGFRPSSNPNISSQQIVRANNS
VGPGFNVEGSQPNVPQGFTITVASIGGSLSEPTKKKRGRPRKYGPDGSGPGAASVSGTMA
LGLSPSTPNSSALAERKKRGRPPGSGRKQRLASVGDWMNNSAGIAFMPHVIHVAPGEDVA
SKILSFSQQRPRALCIMSGSGGVSAVTLRQPGSATGTVSFEGRFEILCLSGSYLVAETGG
SRNRTGGVNVSLSSPDGHVIGGAVGGRLVASKAVQVVVCSFVYGNPKGKESDSMDDKSSE
QLLSDKSSAQINNASSSQNVPGSWPGSKGIDLKNPNTDIDLASG
>Mes010939m
MDGREAMAFASGSAPYYIHRGGGVGATGSGSQTGALHTQPGFRPLSSPNLAVQSNFRPGS
SGPAFSAEPSNANFGHGIDVPVSSGVSMSEPMKKKRGRPRKYAPDGQVSLGLSPMPLKPK
PSSGQDPLSPRRRKGRPPGSGRKQQLALLGDWMNNSAGLAFSPHVISVGAGEDVVAKLLS
FAQQRARAVCILSGTGTVSSVTLRQPASTEPTVTFEGHFEILCLSGSYLIAEDGSPRDRT
GGISASLSSPDGHVIGGGIGILIAAGPIQVVACSFVQGGSKSKDRHVGRPKLNKDSASQP
DDKSATPKSAIPMNLQQNFTPSPMHGWPVSRSVDLRNPHTDIDLTQG
>Mes010930m
MDGREAMALASGSAPYFIHRGGGIVGSGSGSQIGPIHVPPGFRPLSNPNLAAQSNARPGS
SGPAFSMEPSNANFAHGINIAVPSGVPVGEPVKKKRGRPRKYAPDGQVSLGLSPMPVKSK
PPSGPDPLTPRRGRGRPPGSGRKQQLALLGDWMNASAGVAFSPHVICIGSGEDIVAKLLS
FAQQRPRAVCILSGTGTVSSVTLRQPASSGPTVTFEGRFEILCLSGSFLVAEDGGPRNRT
GGISASLSSPDGHVIGGAIARLIAAGPVQVVVCSFVHGGSKNKDKQVGRLKLNKDSTSPP
GDKSATPKSAIPINQPQNFTPSPMNIWPVSRSVDLRNPHTDIDLTRG
>Pt0001s09300.1
MDGREAMPFSSGSSPYHIHRGSGFLGPGYGSQHGVSHPPPGFRSLSNPQLAAQSNVRSGS
TVPAFSIEPPDVNFGHGINMAATSEVQVGEPVKKKRGRPRKYGLVGQVSLGLSPLPNKPK
PSSGEDSSTSKRNRGRPPGSGRKQQLATLGEWMNSSAGVAFSPHVISIEVGEDIVSKLLS
FSQQRPRAVCILSGTGTVSSVTLRQPASSGSSITYEGRFEILCLSGSYLVAEDGGPRNRT
GGISASLSSPDGHVIGGAIAMLIAASPVQVVACSFVYGVSKKDKQVSHPINEKDSTSWPD
DNLDNLKAVTPTSMPPQSFTSSPTSIWPGPRAVDMRNPHTDIDLTRG
>Pt0003s12660.1
MDGRETMAFPSGSSSYYIHRGSGILGSGSGSQHDPLHPPTGFRSLSSPHLASQSNVRPGS
SAPAFSIEPPNANFGHGINMAATSEVQVGEPVKKKRGRPRKYGLDGQVSLGLSSFPDKAK
PSSGEDSSTSKRNRGRPPGSGRKQQLATLGEWMNSSAGLAFSPHVVSIGVGEDIVSKLLS
FSQQRPRAVCILSGTGTVSSVTLRQPASSGPPITYEGRFEILCLSGSYLIAEDGGPRNRT
GGISASFSSPDGHVIGGAIAMLIAASPVQVVVCTFLYGGSKKDKQVGRPKNKKDSASQLD
DNSANLKSATPTSTPQSFTPSLISVWPGPRPADIRNPHTDIDLTRG
>Cpa74.23
MDGREAMALAAGSAQYYIHRAGAVGSASAPQTGALHVPAGFRPLSNQTVQGQPNAGSTFG
IEPRHANFAHAINMGISSGVPPGEPVKKKRGRPRKYAPDGQVSLGLSPLPARPKPSSGSD
SQTPKRARGRPPGTGRKQQLATLGEWMNRSAGLAFAPHVISIAVGEDIVAKILSFSQQRP
RAVCILSGTGTVSLVTLRQPASNVPTVTYEGRFEILCLSGSYLLDEAGGPRSRTGGVSAS
LSSPDGHVIGGGVGTLIAASLVQVVVCSFVYGSSKIKNKQVASSKDDREAAVSQLVNKST
TPASAPATQSFNAVTMGGWAWVLGRLI
>Mdp537302
MDGREAMGLSGGSASYYIHRGGGVGGSMPGSQATGGGGGLHHAPPGFRPISSTLMQPQSN
VRVSSVGSTFSVEPSRPNFQHRGSTMNVAPGVPSAQPVKKKRGRPRKYGPDGPVSLGLSP
MSATPTPTPGSTSPTPKRSXGRPPGSGRKQQLATLGDWMNTSAGLAFAPHVITIGAGEDI
AAKLLLFAQQRPRALCILSGNGAVSSVTLREPASTGVSVTYEGRFQILCLSGSYLVAEDG
GPRNRTGGISVSLSNPNGHVIGGAVAVLIAATPVQVVLCSFVYGGSKTKNKQLADPNSDE
NSEAQHSEKLGLPSSAPPTQNYNPSGAGIWPGSRQVDLRNAHTGIDLTRG
>Ppa08093m
MDGREAMGLSGGSAQYYIHRGGVGGSMPGSQAGGGLHTPPGFRHMSNTVLQPQSNVRVSS
VGSTFSVEPSRPNFPHHGISMNVTPGVPSGEPVKKKRGRPRKYGPDGPVSLGLSPMSATP
NPRPGSTSPTPKRSRGRPPGSGRKQQLATLGDWMNTSAGLAFAPHVITIGAGEDIAAKLL
LFSQQRPRALCILSGSGTASSVTLRQPASTGVSVTFEGRFQILCLSGSYLVAEDGGPRNR
TGGISVSLSSPDGHVIGGAVAMLIAATPVQVVLCSFVYGGSKTKNKQVAGPNSDENSEPQ
HNEKLALPSNTPPTQNYNPSGAGIWPGSRQVDLRNPHTGIDLTRG
>Cs303060.1
MDGREGMALSGGSASYYIHRGGGVGGSGSGLPTAGSHASPVFRPMANQGVLSHSNLRGNS
VGSTYTVEPSHSNYLRGMGINVSAGVNSSEPVKKKRGRPRKYAPDGQVSLGLSPMSAGSK
LTPGSNSSTPRRRRGRPPGSGRKQQLALLGDWMNNSAGLAFAPHVIHVGAGEDIVAKVLS
FAQQRPRAVCVLSGNGTVSSVTLRQPASTGVSVTYEGHFQILCLSGSYLVAEDGGPRSRT
GGISVSLASPDGHVIGGGVAVLTAAGPVQVVVCSFVYGPKIKNKQVAGPKSNDGSGHEHH
DNLVSPTSAPSTQTYNPSSMGVWPGSRSVDVRNPRTGIDLTRG
>Vv01019763001
MDGREAMALSGSPPYYIHRGVVGSASLSGSVDHSQTNFPHGFNMAVPSGVPPAEPVKRKR
GRPRKYGPDGNVSLGLSPMSARPSLGSGSVTPTQKRGRGRPPGTGRKQQLATLGEWMNSS
AGLAFAPHVISMAVGEDIATRILSFSQQRPRALCILSASGTVSAVTLRQPTSSSGTVTYE
GRFEILCLSGSYLPAETGGPRNRIGGISVSLCSPDGHVIGGGVGGMLIAASPVQVVACSF
VYGGSKTKNKNGDEPKGDQNSGLQPSESAAPSSVPLGQHFAPISAMGMWPSSRQVDLRNP
HTDIDLTRG
>Gm01g42870.1
MDGREGMAFPGGSVPYYMQHRGGGVSGSGPGTGTQSGGFQPPSGFRALSNVSPGSAFKVE
SHSYSHSQSQPQHASFSHGINIGSSPDGGGGGPSSGEPVKKKRGRPRKYGPDGSVSLMLS
PMSATASSTPGSGTSSEKRPRGRPPGSGRKQQLATLGEWMNSSAGLAFSPHVITVGVDED
IVAKLLSFARQRPRAVCILTGTGTISSVTLRQPASTSIGVTYEGRFQILCLSGSYLVAEE
GGPHNRTGGMSVSLSSPDGHIIGGGVTRLVASSPVQVVACSFVYGGSKPKTKQVTTTTTE
DTSSEPQSSDKLASPGSVPPPNQNYTSSPAPGIWPASSRPVEVKSAHAHTGIDLTRG
>Gm11g02610.1
MDGREGMAFPGGSAPYYMQHRGGGVGGSVPGTGTQSGGFQPPSGFRALSNVSPGSAFKVE
SQPQHASFSHGINTGSSPDGGSGVPSSGEPVKKKRGRPRKYGPDGSVSLMLSPMSATANS
TPGSGTSSEKRPRGRPPGSGRKQQLATLGEWMNNSAGLAFSPHVITVGVGEDIVAKLLSF
ARQRPRAVCILTGTGTISSVTLRQPASTSISVTYEGRFQILCLSGSYLVAEEGGPHNRTG
GMSVSLSSPDGHIIGGGVTRLVAASPVQVVACSFVYGGSKPKTKEVTTTTTTTKDSSSEP
QSSDKLASPASAPPPNQNYTSSSPSPGIWPASSRPVEVKSAHPHTGIDLTRG
>Mt5g010440.1
MDEREAMSFSDGSGSYYMHKERVFQQPPPGFRALSNPHGGSDGSTFSVEHEHGSFSHGAV
VPYSGEQSVKKKRGRPRKYGPDVPVSLRLSPMSATANSTPDSEKRPRGRPPGSGRKQQLA
ALGEWMNSSAGQAFSPHVITIGPQEDIVEKLLLFSQHRPRALCVLSGTGTVSSVTLRQPA
STSVSVTYEGRFQILCLSGSYLVAEDGGPHNRTGGISVSLSSMDGHVIGGGVARLIAASP
VQVVVCSFVYGGSKPKTTKQETAVKDDDDSEPQSSDKLASPGSEPPNQNYTASGTGTMWH
GSRTVDVKSTQPHTGIDLMNG
>Gm05g37880.1
MDGREAMAFSDGSAPYYMHRVGVGGSGSGFQPAPGFRPLSNTGIQAESNARGGQGQGGGS
VGSNSPFSVEPPQGHANFNHGIGIGAPSREPVKKKRGRPRKYGPDGAVSLRLSPMSAPAN
STQDASETTPSQKKARGRPPGSGRKQQLAALGEWMNSSAGLAFSPHVITIGVGEDIVAKL
LSLSQQRPRALCIMSGTGTVSSVTLRQPASTNASVTFEGRFQILCLSGSYLVAEDGGPLN
RTGGISVSLSSPDGHVIGGGVAVLIAGSPVQVMLCSFVYGGSKTMSKQATTLKDESSEPP
PQHNDKLASPASAPAPPGQNFLPLSAANLWPGSRPAELKSAHMHTGIDLTHG
>Mt4g149520.1
MDGREAMAFSGGPGSYYMHRGGAGVAGSGSGGFQLPPPGFRPLPNTGIIAQPNARGQGGD
TSSMFSLETQSHNSHANFNHGINIGASSGAPSSDPVKKKRGRPRKYGPDGSVSLKLSPTS
APAKSTQEDSTTPSEKRGRGRPRGSGRKQQLAALGDWMTSSAGLAFSPHVITIGVGEDIA
AKLLSLSQQRPRALCILSGNGIVTSVTLRQPASTNIGVTYEGKFQILSLSGSYLVAEDSG
PSNRTGGISVSLSSRDGHVIGGSVAKLIAGSLIQVVVCSFVYGGGSKVKTKQETAANGES
SEPHNDDKLASPASAPPGQNYVSSLTGMWPGSQPSDVKSVHAHTGFDLTRG
>Bra027801
MDGREAMAFPGSHYYLQRGGGGAFTNLSPSQVASGLHAPPGMRPMPNPNVHHPLANNPGP
QFPMADHRLSDFGHSIHMGMSSSVAVEQQPPPMMETPMVKKKRGRPRKYAPEGQVSLGLS
PMPSSSSASNKAKDSSAVTDPNAPKRARGRPPGTGRKQRLANLGEWMNTSAGLAFAPHVI
SVEAGEDVVSKVMAFSQQRPRALCVMSGTGTVSSVTLRQPATTEASLTFEGRFEILSLGG
SYLVNEGGGPKSRTGGLSVSLSGPEGHVLGGGIGMLIAASLVQVVACSFVYGGIAKPNNT
NKTIKQENKPKEEHDNSEMEPTPANAPEEAHETPQDFSAQGMSGWPGSGEGSVSGSGRSL
DSSRNLLTDIDLTRG
>Bra027642
MDGREAMSFPSHYYLPRGAFTNLSPSQVASGLHAPPPGMRPMSNPNVHHPQANNPGPHFS
MADHRHSDFGHGIHMGMASSAAVQPPPLPQQPPPMEQPLVKKKRGRPRKYAPDGQVSLRL
SPVACSSAGSNKAKDSSAVTDPNAPKRARGRPPGTGRKQRLANLGEWMNTSAGFAFAPHV
ISVGAGEDIVSKVMSFSQQRPRALCIMSGTGTVSSVTLRQPATTEPSLTYEGRFEILSLG
GSYLVNEEGGSKSRTGGLSVSLSGPEGHVIGGGIGMLIAASLVQVVACSFVYGGVPKSNN
NNNKTIKQEGEPKEEHNDSEMETTPTNPEAAAEQVAQQTPQNFSGQGMSGWPGSGEGSVS
GSGRSLDSSRNLLTDIDLTRG
>AtAHL5
MDGREAMAFPGSHSQFYLQRGVFTNLTPSQVASGLHAPPPPPGMRPMSNPNIHHPQASNP
GPPFSMAEHRHSDFGHSIHMGMASPAAVQPTLQLPPPPSEQPMVKKKRGRPRKYVPDGQV
SLGLSPMPCVSKKSKDSSSMSDPNAPKRARGRPPGTGRKQRLANLGEWMNTSAGLAFAPH
VISVGSGEDIVSKVLSFSQKRPRALCIMSGTGTVSSVTLREPASTTPSLTFEGRFEILSL
GGSYLVNEEGGSKSRTGGLSVSLSGPEGHVIGGGIGMLIAASLVQVVACSFVYGASAKSN
NNNNKTIKQEIKPKQEPTNSEMETTPGSAPEAAASTGQHTPQNFPAQGMSGWPVSGSGSG
RSLDSSRNPLTDIDLTRG
>AtAHL12
MDGREAMAFPGSHSQYYLQRGAFTNLAPSQVASGLHAPPPHTGLRPMSNPNIHHPQANNP
GPPFSDFGHTIHMGVVSSASDADVQPPPPPPPPEEPMVKRKRGRPRKYGEPMVSNKSRDS
SPMSDPNEPKRARGRPPGTGRKQRLANLGEWMNTSAGLAFAPHVISIGAGEDIAAKVLSF
SQQRPRALCIMSGTGTISSVTLCKPGSTDRHLTYEGPFEIISFGGSYLVNEEGGSRSRTG
GLSVSLSRPDGSIIAGGVDMLIAANLVQVVACSFVYGARAKTHNNNNKTIRQEKEPNEED
NNSEMETTPGSAAEPAASAGQQTPQNFSSQGIRGWPGSGSGSGRSLDICRNPLTDFDLTR
G
>Bra025511
MLVKKKRGRPRKYVADNNEGCDLELSPMQSLQKPNISSPVSDPTAPKRARGRPPGTGRKQ
RLANLGEWMNTSAGFAFATHVISVEAGEDIVSKVLSFSQQRPRALCIMSGTGTASAFTLR
QTGSSAPTLSFQGHFDILSVQGCYLVNEEGGSKSRTGGISVSLSRHDGFLIGGTVGTLIA
ASLVQVVACSFVYGSAKAKVIKQESGSKEDNTTKKENSMETPASEQRSPRATESAAEAAQ
TPLDYSSPGWAGPGGGGSRTTDSRNNNHLTDIDLTRG
>AUR62022546
MEREPMPMSGPGGFYMQRGLAGLHGPQGVHSLPNSGMPFQSNVGGSSGPSMRVEPSSTVL
SDGRGIGAPSSMQASATPMRRKRGRPRKYGIEGKMSSDLSSVSAAPRIMNTSTEKRGRGR
PPGSGRKQPLAPFGKLVSGSAGVGFTPHVIKVAAGEDIASKLLAFAQQGPRAVCILSANG
AVSTVTLRQPSTSGGTVTYEGRFDILCMSGSFLLLGNDGSRDRSGGVSISLASPDGRVIG
GAIGGMLIAACPVQVIVGSFLWTSPKTNPKIKEGNEGGEDSEHYSVDNTMMAPPSGRQSQ
NLSSPTSAMGAWASPQTLDLRNSHMDIDLMRG
>AUR62004340
MEREPMPMSGQGGFYMQKGLAGLHGPQSVHSLPNSGMPFQSNVGGSSGPSMRVEPSSTVL
SDGRGIGAPSSMQASVTPMRRKRGRPRKYGIDGKMSSDLSSVSAAPRIINTSTEKRGRGR
PPGSGRKQPLAPFGKFVSGSAGVGFTPHVIQVAAGEDIASKLLAFAQQGPRAVCILSANG
AVSTVTLRQPSTSGGTVTYEGRFDILCMSGSFLLLGNDGSRDRSGGVSISLASPDGRVIG
GAIGGMLIAACPVQVIVGSFLWTTPKTNPKIKEGNEGGEDSEHYSVENTMMAPPSGRQSQ
NLSSPTSAMGEWASPQTLDLRNSHMGIDLMRG
>Pt0014s07790.1
MDRRDAMAISGSASFYMHRGITSSGSMNVSSNINTLSNTNVAFQPNIGANTMGSTLPMEH
PVAISPHGVNVGVPSTMPPSGEPVKRKRGRPRKYGPDGAVSLALSSSLSTHPGTITPSQK
RGRGRPPGTGRKQQLASLGEWLSGSAGMGFTPHIITIAVGEDIATKIMSFSQQGPRAVCI
LSANGAVSTVTLRQPSTSGGTVTYEGRFEILCLSGSYLLTNDGGSRNRSGGLSVSLASPD
GRVIGGGVGGVLIAASPVQVIVGSFLWGGGSKTKNKKVEGPEGARDSDHQTVENPVTPTS
VQPSQNLTPTSSMGVWPGSRPVDMRSTHVDIDLMRG
>Pt0002s15960.1
MDRRDTMTISGSASFFMQGSGTHPSLNVSSGINTLSNINAPFQPNMGANTMGSALLMEHP
AAISVGELSTMVSGQPEKRKRGRPRKYGPDGAVSLALSPSLSTHPETSIPSQKRGRGRPP
GTGRKQQLASLGEWLSGSAGMGFTPHIITIAVGEDIATKIMSFSQQGPRAICILSANGAV
STVTLHQPSTSGGTVTYEGRFEILCLSGSYLFSKDGGSRNRTGGLSVSLASPDGCVIGGG
VGGVLIAASPVQVIAGSFLWGGSKTKNKKVEGAEVARDSDHQTVENPVTPTSVQPSLNLT
PTSSMGVWPGSRSVDMRNTHVDIDLMRG
>Rc34.m009012
MDRRDAMAMSGSASFYMQRGMTGSGSGTQSGLNVSSGINPLTSTNVSFQSNVGANTIGST
LPLETSTAIPPHGVNVGASSLMPPPGEPVKRKRGRPRKYGPDGTVSLALSPSLSTHPGTI
TPTQKRGRGRPPGTGRKQQLASLGEWLSGSAGMGFTPHIITIAVGEDIATKIMSFSQQGP
RAICILSANGAVSTVTLRQPSTSGGSVTYEGRFEILCLSGSYLVTSNGGSRNRTGGLSVS
LASPDGRVIGGGVGGMLIAASPVQVIVGSFLWGGSKAKNKKGEGPEGARDSDHQTVENPV
TPSSVPPSQNLTPTSSIGLWPGSQSLDMRNTHVDIDLMRG
>Mes011242m
MDRRDAMALSGSASFYMHRGMAGSGTGTQSGLNVSSGINPLTSSSVPFQSNVGANTIGST
LPIETSTAIPPHGVNVGAPSAMPPSSEPVKRKRGRPRKYGPDGSVSLALSSSLSTHPGTI
TPTQKRGRGRPPGTGRKQQLASLGEWLSGSAGMGFTPHIITIAVGEDIATKIMSFSQQGP
RAICILSANGAVSTVTLRQPSTSGGTVTYEGRFEILCLSGSYLVTNNGGSRNRTGGLSVS
LASPDGRVIGGGIGGMLIAASPVQVIVGSFIWGGSKTKNKKGEGPEGARDMDHQAVENPV
TPTSVPPGQNLTPTSSVGLWPGSQSLDMRNAHVDIDLMRG
>Mes011226m
MDRRDAMAMSGPASFYMQRGMGGSGSGTQSGLNVSSGINALTSSNVSFHSNVGANAIGST
LPIENPTALQPHGANVGAPSVMPPSGEPMKRKRGRPRKYGPDGTVSLALSPPLSTHPGTI
TPTQKRGRGRPPGTGRKQQLASLGEWLSGSAGMGFTPHIITIAVGEDIATKIMSFSQQGP
RAICVLSANGAVSTVTLRQPSSSGGTVTYEGRFEILCLSGSYLVTNNSGARNRAGGLSVS
LASPDGRVIGGGVGGMLIAASPVQVIVGSFLWGGLKTKNKKGEAPEGARDLDHQTVEHPI
TPTSIPPSQNLPPTSSVGLWPGSQPVDMRNTHVDIDLMRG
>Cpa18.240
MDRRDAMSLPGSASYYMQRGITGSGSGSQSALHGSPGIHPLSSQNVQFQSNMGGTSMGST
LPVEPPSTMLPHGVNMGAPPGMPLGEPVKRKRGRPRKYGPDGTVSLALSPSTSTHPGTIT
PSQKRGRGRPLGTGKKQQLASLGEWLSGSAGMGFTPHIITIATGEDIATKIMAFSQQGPR
AICVLSANGAVSTVTLRQPSSSGGTVTYEGRFEILCLSGSYLVTSDSRNRTGGLSVSLAS
PDGRVIGGGVGGVLIAASPVQVIVGSFLWGGSKMKNKKSEGSEGMRDVDHQTVDNNPVTP
ASVQSSQNLIPTSVGGMWTGSRPMDMCNTHVDIDLMRG
>Vv01026888001
MDRRDAMAMPGSGSYYMQRGMAGSGSGSGPQPGLHGSPGIRSLSNPSMPFQPNIGGGGSM
GSTLPVEPSSVISTHGVNVGAPSTLLPPSEPVKRKRGRPRKYGPDGTVSLALSPSSATSP
GTLTASTQKRGRGRPPGTGRKQQLASLGEWLSGSAGMGFTPHVITVAVGEDVATKIMSFS
QQGPRAICILSANGAVSTVTLRQPSTSGGTVTYEGRFEILCLSGSYLLTDNGGSRNRTGG
LSVSLASPDGRVIGGGVGGMLTAASPVQVIVGSFIWGNSKTKNKMGESVEGAGDSERQTV
DHPITTPTTVPASQNLTPASSMGVWPGSRQLDMRNSPVDIDLMRG
>Mdp133746
MDRRDPMALSGSASYFTSRGITGSGTLSGLHGSPGIHPLSNPNIAFQSNIGGTNIGSTLP
VEPSSAISYHGVNVGAPTVAPPGESFKRKRGRPRKYGPDGTVSLALSPAASANPGTVSSS
PKRGRGRPPGSGKKQQLASLGGLLSGSAGIGFTPHIISIAVGEDVATKIMAFSQQGPRAV
CVLSANGAVSTVTLRQPSTSGGTVTYEGRFEIICLSGSYLLNEIGSSRNXSGGLSVSLAS
PDGXVIGGGVGGMLIAATPVQVILGSFTWGGLKTKNKKKEAVEGVTDLEHETVDNSVALN
SIQPDQSLSQSASLAAWXASQPLDMHNSHVDIDLMRG
>Mdp231744
MDRRDPMALSGSASYFTSRGITGSGTLSGLHGSPGIHPLSNPNIAFQSNIGGTNIGSTLP
VEPSSAISYHGVNVGAPTVAPPGESXKRKRGRPRKYGPDGTVSLALSPAASANPGTVSSS
PKRGRGRPPGSGKKQQLASLGGLLSGSAGIGFTPHIISIAVGEDVATKIMAFSQQGPRAV
CILSANGAVSTVTLRQPSTSGGTVTYEGRFEIICLSGSYLLNEIGSSRNXSGGLSVSLAS
PDGXVIGGGVGGMLIAATPVQVILGSFTWGGLKTKNKKKEAVEGVTDLEHETVDNSVALN
SIQPDQSLSQSASLAAWXASQPLDMHNSHVDIDLMRG
>Mdp598703
MDRRDPMALSGSASYFTSRGITGSGTQSGIHGSPGIHPLSNTNIAFQSNIEGSNIGSTLP
VGPSSAISQHGVNLGAPSAVPPGESXKRKRGRPRKYGPDGTVSLALSPAAXANPGTVSSS
PKRGRGRPPGSGKKQQLVSHGGLLSGSAGMGFTPHIISIAVGEDVATKIMAFSQQGPRAV
CILSANGAVSTVTLRQPSTSGGTVTYEGRFEIICLSGSYLLTEIGGSRNRNGGLSVSLAS
PDGRVIGGGVGGMLIAATPVQVIVGSFXWGGSKTKNKKREAVEGVTDLEHETVDNSXALN
SIQPDQSVSQSASLAAWQASRPLDMRNSHVDIDLMRG
>Mdp131485
MDRRDPMALSGSASYFTSRGITGSGTQSGIHGSPGIHPLSNTNIAFQSNIEGSNIGSTLP
VGPSSAISQHGVNLGAPSAVPPGESXKRKRGRPRKYGPDGTVSLALSPAAXANPGTVSSS
PKRGRGRPPGSGKKQQLVSHGGLLSGSAGXGFTPHIISIAVGEDVATKIMAFSQQGPRAV
CILSANGAVSTVTLRQPSTSGGTVTYEGRFEIICLSGSYLLTEIGGSRNRNGGLSVSLAS
PDGRVIGGGVGGMLIAATPVQVIVGSFLWGGSKTKNKKREAVEGVTDLEHETVDNSIALN
SIQPDQSVSQ
>Ppa08388m
MDRRDPMALSGSASYFTSRGLTQSGLHGSQGIHPLSNPNTAFQSNLGGGNIGSALPIEPS
SGITPHGVNVGVPSMLPPGEPVKRKRGRPRKYGPDGTVSLALSPSSSANPGMVTSTPKRG
RGRPPGSGKKQQLASLGELLSGSAGMGFTPHIITIAMGEDIATKIMSFSQQGPRALCILS
ANGAVSTVTLRQPSTSGGTVTYEGRFEIICLSGSYLLTESGGSRNRTGGLSVSLASPDGR
VIGGGVGGMLIAASPVQVIVGSFIWGSSKTKSKKREAVEGATDLDHQTVDNSVALNSISQ
DQSLSQSASLAAWQASRPLDIRNTHVDIDLMRG
>Cs135450.1
MDRRDPMALSGSQSFYMQRGISNSGSGAQGLRSSTNPNVAFQTNTGGNNVGSGLPMDPNS
GISPYGGNVGAQSGGVVASEPVKRKRGRPRKYGTEGTVSLALSPSPSAVNPATVASSPKR
GRGRPPGSGKKQQLASLCETLSGSAGMGFTPHVITIGIGEDVAAKIMSFSQQGPRVVCIL
SANGAVSTVTLRQPSTSGGTVTYEGRFEIICLSGSYALGEIAGSRNRTGGLSVSLASPDG
RVIGGGVGGALVAATPVQVIVGSFMWGSSKSKYKKREAIEGVIDSDHQSVDHAVAIASVQ
QNQNLTPTSSVSMWPSSQSLDMRNAHIDIDLMRG
>Gm03g01320.1
MDRGDQMTLPGSASYYMQRGIPGAGNQPVLHNSPNIGPLSNPNLPCQSSIGGGGTIGSTL
PLESSGISAPCVNVSAPSGTLPGETVKRKRGRPRKYGSDGAVSLALTPTPASHPGALAQG
QKRGRGRPPGSGKKQQLASLGELMSGSAGMGFTPHIITIAVGEDIATKIMSFSQQGPRAI
CILSANGAVSTVTLRQPSTSGGTVTYEGRFEIVCLSGSYLVADSGGSRNRTGGLSVSLAS
PDGRVVGGGVGGVLIAASPVQVILGSFSWGASKTKIKKKEGSEGAEVALETDHQTVHNPV
AVNSISPNQNLTPTSSLSPWPASRSLDMRNSHIDIDLMRG
>Gm07g07870.1
MDRGDQMTFPGSASYYMQRGIPGAGNQPELHNSPNIRPLSNSNLPFQSSIGGGGTIGSTL
PLESSGISAPCVNVSAPSGAVPGETVKRKRGRPRKYGPDGAVSLALTPTPASHPGALAQG
QKRGRGRPPGSGKKQQLASLGELMSGSAGMGFTPHIITIAVGEDIATKIMAFSQQGPRAI
CILSANGAVSTVTLRQPSTSGGTVTYEGRFEIVCLSGSYLVADSGGTRNRTVALSVSLAS
PDGRVIGGGVGGVLIAASPVQVILGSFSWGASKTKIKKKEGSEGAEVAMETDHQTVHNPV
AVNSISPNQNLTPTSSLSPWPASRPLDMRNSHIDIDLMRG
>Gm09g39650.1
MDRGDQMALSGSYYMQQRGIPGSGGQPELHISPNMRPLSNPNLPFQSSIGGGTIGSTLPL
ESSAISAHGVNVGAPTGAPLGEPVKRKRGRPRKYGTDGSVSLALTPTPTSSSHPGALSQS
QKRGRGRPPGTGKKQQLASLGELMSGSAGMGFTPHIINIASGEDIATKIMAFSQQGPRVV
CILSANGAVSTVTLRQPSTSGGTVTYEGRFEIVCLSGSYLVTENGGSRNRTGGLSVSLAS
PDGRVIGGGVGGVLIASSPVQVVVGSFLWGGSKTKNKKKESSEGAEVAVESDHQGVHNPV
SLNSISQNQNLPPTPPSLSPWSTSRPLDMRNSHVDIDLMRG
>Gm18g46540.1
MDRGDQMALSGSYYMQQRGIPGSGAPPELHISPNMRPISNPNLPFQSSIGGGTIGSTLPL
ESSAISAHGVNVGAPTGAPPGEPVKRKRGRPRKYGTDGSVSLALTPTPTSSSYPGALTQS
QKRGRGRPPGTGKKQQLASLGELMSGSAGMGFTPHIINIASGEDITTKIMAFSQQGARAV
CILSANGAVSTVTLRQPSTSGGTVTYEGRFEIVCLSGSYLVTDNGGSRNRTGGLSVSLAS
PDGRVIGGGVGGVLIASSPVQVVVGSFLWGGSKTKNKKKESSEGSEVAVESDHQGVHNPV
SLNSSISPNQNLPPTPPSLNPWSTSRPLDMRNSHVDIDLMRG
>Mt7g084950.1
MALSNSASYYMQQRVLPGSGAQPELHVSPSFNQLSNPNLPFQSNIGGGGSNIGTTLPLES
SAISSQGVNMSGHTGVPSGETVKRKRGRPRKYGADRVVSLALSPSPTPSSNPGTMTQGGP
KRGRGRPPGSGKKQQLASFGELMSGSAGTGFIPHVIEIASGEDIAAKILTFSQVRARALC
VLSSSGSVSSVIIREPSISGGTLKYEGHFHIMSMSGCYVPTENGSSRNRDGGLSISLLGP
DGRLFGGAVGGPLVAASPVQVMIGSFLWGRLKAKNKKKESSEDAEGTVESDHQGAHNPAA
LNSISPNQNLTPTSSLSPWSAASRQMDMGNSHADIDLMRG
>Lchi13190
MGEKPWRQYYMQRGMGGSGTPPGLHGPPGIRPLTNPHLPRQSNIGGGSVGSAFQMESSPA
TAAMSPHGVSAGGPSSQAGMQVSGEPVKRKRGRPRKYGPDGTVSLALSSISPSLAPPSGS
APLSQKRGRGRPPGTGRKQQLASLGEWLSGSAGMGFTPHIITISVGEDIATKIMSFSQQG
PRAVCILSANGAVSTVTLRQPATSGGTVTYEGRFEILCLSGSYLLTDDGGSRSRTGGLSV
SLSSPDGRVIGGGVGGMLIAASPVQVIVGSFVYGGTKTKSKSGTGPESAMESDHPTGEKP
TTPTSMLPNQNLSPSMMGGGGWPGSRPMDMRNPHMDIDLTR
>Al483725
MDRRDAMGLSGSGSYYIHRGLSGSGPPTFHGSSQQQGLRHLPNQNSPFGPGSTGFGSPSP
ATTAGGAGALPHHIGVNMIAPPPPPSETPMKRKRGRPRKYGQDGPVSLALSSSPVSTITP
NNSNKRGRGRPPGSGKKQRMASIGELMPSSSGMSFTPHVIAVSIGEDIASKVISFSQQGP
RAICVLSASGAVSTATLLQPSAPGAIKYEGRFEILALSTSYLVATDGSFRNRTGNLSVSL
ASPDGRVIGGAIGGPLIAASPVQVIIGSFIWAAPKIKSKKREEEASEVVQDTDDHHVLDN
NNNTISPVPQQQPSQNLIWSTGSRQMDMRHAHADIDLMRG
>AtAHL9
MDRRDAMGLSGSGSYYIHRGLSGSGPPTFHGSPQQQQGLRHLPNQNSPFGSGSTGFGSPS
LHGDPSLATAAGGAGALPHHIGVNMIAPPPPPSETPMKRKRGRPRKYGQDGSVSLALSSS
SVSTITPNNSNKRGRGRPPGSGKKQRMASVGELMPSSSGMSFTPHVIAVSIGEDIASKVI
AFSQQGPRAICVLSASGAVSTATLIQPSASPGAIKYEGRFEILALSTSYIVATDGSFRNR
TGNLSVSLASPDGRVIGGAIGGPLIAASPVQVIVGSFIWAAPKIKSKKREEEASEVVQET
DDHHVLDNNNNTISPVPQQQPNQNLIWSTGSRQMDMRHAHADIDLMRG
>Bra039309
MDQRDPMGLTGSGSYYIQRGLPGSVPPTFHGSSQQQQGLRHLHNQNSPFGSGSTGFGSPP
LHGDPSPAAATGAVPHHVGVHMISPPPPPPTSETPMKRKRGRPRKYGQDGSVSLALSSSS
VSTINSSNKRGRGRPPGSGKKQRLSSTGELMMPSSSGMSFTPHVILVSIGEDIASKVIAF
SQQGPRAICVLSASGAVSTATLLQSSTPPGAIQYEGRFEILALSISYLVPTDGSFRNRTG
NLSVSLASPDGRVIGGAIGGPLIAASPVQVIVGSFVWAAPKIKNKKREEEGSENVQDTND
HQALDHPVPQQHTQGQNMMWSTGSRQMDMRQAHADIDLMRG
>Al324562
MDRREAMALSGSGSYYIQRGIPGSGPPPAPQTQPTFHGSQGFHHFTNSNSPFGSNPGGVS
TGFVPPPLPVESSPADSSAAAGAVVVPPSGDTSLKRKRGRPRKYGQDGSVSLALSPSVSN
VSPNSNKRGRGRPPGSGKKQRLSSIGEMMPSSSGMSFTPHVIVVSIGEDIASKVISFSHQ
GPRAICVLSASGAVSTATLLQPAPSHGTITYEGLFELISLSTSYLNTTDNDYPNRTGSLA
VSLASSDGRVIGGGIGGPLIAASQVQVIVGSFIWAIPKGKIKKREETSEDVQDTAALDNN
DNTAATSPPVPQQSQNLVQTPVGIWSTGSRSMDMHHPHMDIDLMRG
>AtAHL11
MDRRDAMALSGSGSYYIQRGIPGSGPPPPQTQPTFHGSQGFHHFTNSISPFGSNPNPNPN
PGGVSTGFVSPPLPVDSSPADSSAAAAGALVAPPSGDTSVKRKRGRPRKYGQDGGSVSLA
LSPSISNVSPNSNKRGRGRPPGSGKKQRLSSIGEMMPSSTGMSFTPHVIVVSIGEDIASK
VISFSHQGPRAICVLSASGAVSTATLLQPAPSHGTIIYEGLFELISLSTSYLNTTDNDYP
NRTGSLAVSLASPDGRVIGGGIGGPLIAASQVQVIVGSFIWAIPKGKIKKREETSEDVQD
TDALENNNDNTAATSPPVPQQSQNIVQTPVGIWSTGSRSMDMHHPHMDIDLMRG
>Bra014444
MDRREAMGSYFIQRGMPGPGPPPPPSQTQQPFQGSQGFHHFSNPNYQTQGGGSTGFVSPP
LQMESSPVDSSAVAPPPPGETSLKRKRGRPRKYGQDGSVSLALSPSVGSSSMSPNSNKRG
RGRPPGSGKKQRLASIGDLMPSSSGMSFTPHVIVVSVGEDIASKVLSFSQQGPRAICVLS
VIGAVSTATLIQPAPSHGAITYEGRFELVSLSLSYLNSNDNDYSTRTGNLAVSLASSDGR
VIGGGIGGPLIAASHVQVIVGSFLWAVPKGKIKKRDEDVQDTDALENNNDNTAAPASPPV
PQSLVQTPVGMWSTGSRSMDMHHAHMDIDLMRG
>Bra007595
MDRREAMSGSYYIQRGMPGSAPPPPQTQQPFHGSQGFHHFSNPNSPFVSNPNLNQVGGGG
STAFVSPPLPIESSPADSSAAVAAAAPPPSSGEKRKRGRPRKYGQEGPVSLALSPSMSPN
SNKRGRGRPPGSGKKQRLSSSGELMPSSSGMSFTPHVIAVSVGEDIASKVLSFSQQGPRA
TCVLSVSGAVSTATILQPSPSQGAIKYEGRFELLSLSISYLNATDNDYSNRTGNLSVSLA
SPDGRVTGGGIAGPLIAASPVQVIVGSFLWAVPKGKVKKRDEASEDVQDADGLENNDNNT
APTSPPQQSQNLDQTPVGMWSTGSRSMDMHHAHMDIDLMRG
>Bra003446
MDQREAMALSGSGYYYIQRGMPGSAPPQTQPSFYGSQGFQQFSNPSSPFGSTGFVYPPLP
VETSQVDSLTPVALPPSGETFVKRKRGRPRKYGQDGSVSLALSPSLSSSMSPNSNKRGRG
RPPGSGKKQRLSSTGNKPLFLQLYVKGSVNGGMRLVYNPHSCLVCQDIASKVMSFSQQSP
RAICVLSVTGAVSTATILQRSLSHGAIKYEGRFELLSLSTSYPNATDNDYPNSTVNLAVS
LACPDYRVIGGGVGGPLIAASSVQVIIGSYIWAIPKGKIKKRDEDVQETDALDDNTAATS
PDVPQQSHNLVQTPVGMWSTGSRSMDMHHAHMDIDLMRG
>Sb04g037880.1
MDGRESTVTSGPNFSSFYAQHRGIGAPGVPGHSSGLHGPPPGGYRQHLDAVSAGYAFQTP
HVGGPHIGQGYHHVEASHHVAQHSAGGGSSSGGGGMDIGMGVAVSADVKGDQGSGPGQDE
QVKKKRGRPRKYKPDGAVTLGLSPSSSSTPHSSSPGMGTMVCTPGSGFGSGASGGSGSGA
PSEKRGRGRPPGSGKMQQLASLGKWFLGSVGTGFTPHVIIIQPGEDVAARIMAFSQQGPR
AVCIISATGAVSTATLHQDSDSGGVVTYEGRFEILCLSGSYLVLDDGGTRTRSGGLCIAL
CGPDHRVIGGSVGGVLTAAGTVQVIVGSFMYGGSKKNKAKAEADIEPEEANAGDEEVAPA
MALADHSSMAPPPEMSGGWASGMMRQIDSRTPNIDINSIRE
>Zm2G164489_T02
MDGRESTVASGPNFSSFFAQHRGIGAPGVPGHSQGLHAPPPGGYRQHLDAVSAGYAFQTP
HVGGPSIGQGYEASPHAAQHSAGGGSGSGGCGGMDIGMGAAVSADVKGDQGSGPGQDEQV
KKKRGRPRKYKPDGSVTLGLSPTSSSTPHSSSSGMGTMVNTPGSGFGSGGSGGSGSGAPS
EKRGRGRPPGSGKMQQLASLGKWFLGSVGTGFTPHVIIIQPGEDVAARIMAFSQQGPRAV
CIISATGAISTATLHQDSDSGGVVTYEGRFEILCLSGSYLVVEDGGTRTRSGGLCIALCG
PDHRVIGGSVGGVLTAAGTVQVIVGSFMYGGSKKNKVKAEVDMEPEEVAPAEHSGMVPPA
MSGGGWEAGMMRQMDSRTPAIDINSIRG
>Zm2G123887_T01
MDGRESTVASGPNFSSFYTQHRGIGAPGVPGHSAVLHDPPPAGYRQHLDAVSAGYAFQTP
QVGGSHIGQGYHHVEASPHVAQYSSGGGTSSGGDMDIGMGSAVCTNVKGELGSGPAQDEQ
VKKKRGRPRKYKPDGAVTLGLSPSSSLTPHSASLGMGTMISAPGSGFGSEGSGASGLGAP
SEKRGRGRPPGSGKMQQLASLGKWFLGSVGTGFTPHVIIIQPGEDVAARIMAFSQQGPRA
VCIISATGAVSAATLHQDSESGSVVTYEGRFEILCLSGSYLVVDEGGGARTRSGGLCIAL
CGPDNRVIGGSVGGVLMAAGAVQVIVGSFMYGGGSKKNKVKAELDAEPEEANAGDQEVAL
AEHSSMAPHPAMSGGGGWASGMMRQMESRTPNIDINSIRE
>Os02g57820.1
MDGRESTVASGSNFSSFYVQHRGIGVPGGSGHPAGLHGPPPGGYRQHLDAVSAGYPFQPP
HIGGSHIGQGYHHVDASAPVAQHGSGGGGGGMDIGMGVEMSADAKGDQGSGAGQDEPVKK
KRGRPRKYKPDGAVTLGLSPSSSTPHSSTSAMGTMVTTPGSGFGSGAGSGGSGSGALTEK
RGRGRPPGSGKMQQLASLGKWFLGSVGTGFTPHVIIISPGEDVAARIMSFSQQGPRAVCI
ISATGAVSTATLHQDSNSGGVVTYEGRFEILCLSGSYLVIEEGGSRTRSGGLCIALCGPD
HRVIGGSVGGVLTAAGTVQVIVGSFMYGGTKKNKAKAEQETENNEEPIGGEEETPTMALP
DHNMPHHTMGGWSAGLMRQMDSRTPNIDINSIRE
>Bd3g55950.1
MDGRESAAASGANFSPFYVRPWGMGAARAAAGNPDGLHGPPPVGYRQHLDAVSAGYSFQQ
PHFGGSHIGQEYHHDHVEGSPHVVQHTAGMDIVAVGVDAKGGDQGSVEGQDEQVKKKRGR
PRKYKPDRAVTLGLSPSPSTPHSSSSGMGAMVTTPGAGFGSGTGSGGSGSGALTEKRGRG
RPPGSGKMQQLASLGTWFLGSVGTGFTPHVIIISAGEDVAARIMSFSQQGPRAICIISAT
GAVSTATLYQDSDSGAVTYEGRFEILCLSGSYLVLDEGGTRKRSGGLCIALCGPDHRVIG
GSVSGVLTAAGTVQVIVGSFMYGGGSKKSKAKAEQDMENEEKNGGAEDTPTMALTEHNMP
PHPMSGWPGLMNQMDSSSPMYGGSKKNKGKAEQDMENEEHNVGGEKTPAVALPEQHNMNM
PPHPMSGWPPGLMRQTDSRSSNIDINSIRE
>Bd1g29110.1
MDSSDPCYYIHHRPSPAATAQPPPTAAFDDFRHHVAASPAFSFQMPQDQEPMPQHHAASA
SASASAGASAEDPSEQVKKKRGRPRKYKPPPDGLSPPSSTSALVTVPATPGSGPGPGGSG
GPSEKRRGRPPGSGKMQQLASLGKCFLGSVGTGFTPHVIIIPSGEDVAARIMSFSQQGPR
AVCIMSATGAVSTATLHQDASSGSVITYEGRFEILCLSGSYLVIDDGGSRTRNGGLCIAL
CGADHRVIGGSVGGVLTAAGTVQVIVGSFMYSGSKKNKKGKAEQEAETEEANGGGEEEAP
SLMTMPHEDLSSDAMMGGWPDMMRQMDSRSCSIDMNSVRE
>Bd1g29120.1
MDSRDSCYYIHHRPSPSLRPPATAQQPPTAAFDDYRHHVDASPAFSFQMLQDQEPMSQHH
AASASASAGATAEDPSEQVKKKRGRPRKYNPPPDGLSPPSSSALVKVPATPGPGGSGGPS
EKRRGRPPGSGKMQQLASLGKWFLGSVGTGFTPHVIIIPSGEDIAARIMSFSQQGPRAVC
IMSATGAVSTPTLHQDASSGSAITYEGRFEILCLSGSYLVIDDGGSRTRNGGLCIALCGA
DHRVIGGSVGGVLTAAGTVQVIVGSFMYAGSKNKKGKAEQEAETEEANGSGEEETPSLMT
MPHEDLSSDAMMSGWPDMMRQMDSRSCSIDMNSVRE
>Sb06g033450.1
MDGKELISQSDLQSFYQQQQQQQQHRAFGGGGGHHSPSSLAGMHSVIRPMPNMPNMNMSP
TAILNSIGGGSLAGMQFQMDPPPPPLLHTTTAAAAMGGSASGPGAVPPVHAEPVKRKRGR
PRKYGPDGTMKQQQQQQQAAASQQHLVAAPPRMGSLSSGPDMLGGSGMEDAAQKKRRGRP
PGTGKKHQPSPSQGNAFAGSAGTSFTPHIITVSPSEDVAAKIVAFATQSSRAVCVLSAMG
SVSRAVLRHPADGSPMARVHAASPQPYKNNPAIYEGFYEILSLTGSYNLAEGSQAQGQGQ
QSGGLSVTLCSPERNVIGGVLGGPLVAASTVQVVLGTFHQGGSRSKSKKAGKLQQQQQAA
TATAAAFSSDSLTGGQEASPSSGHNQNLTPPPSVTGGWPTSGIFDTRSSSIDINSSRG
>Zm2G086876_T01
MDAKELISQSDLQSFYQQQQQQHRAFGGHHSPSSLAGMHSVIRPMPNMNMSPTAILNSIS
GGSLAGMQFQMDPPPPLLHNINATGAVTPAPAEPLKRKRGRPRKYGPDGTMRQQQQQQAA
SSQQQLVATQPRICSLSSGPDMLGSSGMEDPAQKKRRGRPPGTGKKHQPSTSQGPGNAFA
GSAGTSFTPHIITASPSEDVAAKIVAFASQSSKAVCVLSAMGSVSRAVLRHPADGSPMAR
VHASPQPYKNPAVYEGFYEILSLTGSYNLAQGGGLSVTLCSPERNVIGGVLGGPLVAAGT
VQVVLGSFHQGGSRSKSKKAGKQQQAAAFSPDSLTGGQEASPSSGHNQNLTPPPSVTGGW
PTSGIFDTRSSSIDINSSRG
>Zm2G074107_T01
MDDKELISQSDLQSFYQQQQQHHRAFGGGGGGQHSPSSLAGMHSVIRPMPNMNMSPSAIL
NSIGGGSFTGMQFQMDPPPPPLLHTAAMGASAPTSTPGAVPAAPTEPVKRKRGRPRKYGP
DGTMKQQQLVAAQPRIGPSGPNMISSAGIEDSSQKKRRGRPPGTAKKHQPSPSQGNAFAG
SAGTSFTPHIITASPSEDVAAKIVAFATQSSRAVCVLSAMGSVSRAVLRHPADGSPMARV
HASPQPYNNSPAIYEGFYEIMSLTGSYNLAEGSQQEQCQGQGQPSGGLSVTLCSPERNVI
GGVLGGPLVAAGTVQVVLGSFHQGGSKSKSKKGGKQQQAPAPAAAFSSDSLTGGQEASPS
SGHNQNLTPPPPPPSVTGGWPTSGMFDTSIDINSSRG
>Os04g58730.1
MDGKELLSPSELSYYAHQQHQHQHQQHQQQHRMLGGGGGGGGHSASPLAGMHGGPSVIRP
MPNMGMSPTAILQSIGPGPLAGMQFQMDAAPPPPPLMHNSMASVSASAGAGSPTVPPSAT
PMEPVKRKRGRPRKYGPDGTMKVSTAAAAQHQQQMLSAPPRMGSVSGADMVGGGSGMDDS
AQKKRRGRPPGTGKKQQLSSPVKLSGGNAFSGSAGTSFTPHIITASPSEDVAGKIVAFAN
HSSRAVCVLSATGSVSRVVLRHPADGAMSRVHASSHYKNPAIYEGLYEILSMSGCYNLMN
EGQSDGLSVTLCSPERHIIGGVLGGALVAASTVQVVLGSFVQGGSKPKSKKAGKQQQQQA
AAAAFSSDSLTGGGQDASPSSGHNQNLTPPPPVTTTGGWPSSGIFDTRSSNIDINSSRG
>Bd5g26720.1
MDGKDHLIAPSDLPQFYAAQQQQQQHHHRMLSNAGQQVSQASPLSGGMHHSVIRPMPNMS
MSPTAILQSIGGAQMPPFHTMDAAPSPSSMMQHGGGAMGGSGVSGPGTATAMASPPEPVK
RKRGRPRKYGPDGAMNKMSSSSLSSSHHQQQMMGAPPPRLGSLDMVGGMDVDAANKKRRG
RPPGTGKKLSSPTKKPSGNAFSGSAGTSFTPHIITASPSEDVAGKIAAFATQSPRAVCVL
SAMGSVSRVVLRHPADHASSVSRAPPSYNNPAIYEGLYEILSLSGSYNLNEDQQNQSDGI
SVTLCSPERHVIGGVLGGALVAASTVQVVLGSFVHGGSRAKSKKSGKQPNFGFDSLSGGG
TDASPSSGHNQNLTPPSVVTTTGGWPSSGIFDTRSSNIDINSSRG
>Mt1g046720.1
MDSHEPQQPHPHPHPDHLQLENVVLVDPNPFTNTVLTTMMEPITARFPQLHMNTNQPPHS
EPLNNNIPSTLKPCVTASSGSGSIHKKKGRPRKYFPDGNIALVSSPALDATITSHSSSIA
NKSTRGRGRPRGSLNKKKKVEVSGVSGTGFSQHVITVNPGETLMMLRRWLLMYVEMDIVM
KLKTFCQGGPNTDMCILSAHGLVGTVALHQSGTIVLREGRFEILSLSGMLEEFDNKNGFK
TMGYFKVSLVDPNLNVLGGVVADKLIAASFVKVIVGSFTLDGKNCSSSNLKLGSSSMTIS
QFAAPRTPTSAAASQGPSSMSYGNNENIPFDQVLGIYNNDSEPIPTLSMYQQIDSPNSK
>Mt1g046700.1
MDSHELQQPHPRPHHLQLENVVLDSPNPVTNTVPLAMMEPTIFPQLNMNTNQPPHFEPFN
NNIVPSTLKQCVGASSGSGSIQKKRGRPREYFLDGYIASIAKRRVTGTDFSQHVITVNPG
DDIVAKLKTCCQGGPNTEMCILSAHGLVGTVALHQPGRIFICEGQFEILSLSGMLEVFDN
NNGFKRMNYFTVSLVEPNSNVFGGVVDKLIAASLVKVKVACFTLDDKNGSSSNLNLGPSS
IPISQFAAFGTPTSATTQGPSSISLSNNENIPLGLGHGIYGNDSQPIPTLSMYQQTLARQ
TQQ
>Mt5g013530.1
MDSHELEPPHPHPHHLQPENVAPNPLAKYVPTTMMELATTQFPILNMESNPSPFFDSFNN
GFGPSTLKPCVGASSGSGSIKKKRGRPRKYFLDDNITLSLGSGPIHDATITYPSNSIVKK
STRGRGRPRGSFKKKQEVEVLGVTGTSFFPHLIIVNPGEDIVEKLMTCCQGGSNTEMSIL
SAHGLVGIVSLHREGRIVTYEDKFELLSLLGTLEPSDNSGGCKKMSNFKVSLLTPNSHLL
AGVVVDKLIAASLVKITVGSFTLSGKKASSNNLKVGPSLTPSSQFAAPAGVISQGPSFGS
SSGNETSPFSQGSGIYNNANQLIPTISMYQRLLARQVQLVLVDLFTSFQIKHIVYSMLPN
FSSTVMESI
>Mt5g014540.1
MDSCEPPHSPHPYQLQPKNIVPVGPNPFTNTSPITMITPTTAQFPLSNINTNPLPQYEHL
SLMLFVGASSSGSGSFKRKRGRPRKYFPNGKITLGSSLDPTHAASFASPSSSAVKKNTSG
RGRGRPRKYFPNGKITLGSSLDPTHAATFASPSSSAVKKNTSIRGKGKPRGSFKKKLPIE
MSGVTNGSGFSPHVIIVNRGEDIVAKVGAFCQGGPNTDMCILSAHGLVGNAALYQSGSVV
TYEGRFEIISLSGNLEVSDNTTKFKKMGYFKVSLEGHGSRLLAGVVADKLIAASLVKVTI
GVFTLDCKKASSNYLKLGSSSVPPSQIAAFGTLTSDAYQGPSSDSSGDNDNIPFNQLPGI
NNNATHPIPTMSMYQELWDRQTQQSTGRIPNRGRYIVPIHLVKAPTIIYVVTCHPLSSAC
EKILDG
>Al494313
MDSRDIPPSQNQLQPPPGMLMSHYRNPNAAAAALMVPTSTSQSIQHHHRLPFSNQQQQQS
QTFHQQQQMDQKTLESLGFGDGSPSSQPMRFGIEDQNQNQQLQVKKKRGRPRKYTPDGSI
ALGLAPTSPLLSAASNSYGGGDGGVGDSGGGGGNGNSADPPAKRNRGRPPGSSKKQLDAL
GGTAGVGFTPHVIEVKTGEDIASKVMAFSEQGPRTICILSASGAVGRVTLRQASHSSGIV
TYEGRFEIITLSGSFLNYEVNGSTNRSGNLSVSLAGPDGRIVGGSVVGPLVAATQVQVIV
GSFVAEAKKPKPSSVNNARGQNPEPASAPANMLNFGSVSQGPSSESSEENESGSPAMHRD
NTNGIYGAQQQQPLHPHQMQLYHHLWPNHGQ
>AtAHL8
MDSRDIPPSHNQLQPPPGMLMSHYRNPNAAASPLMVPTSTSQPIQHPRLPFGNQQQSQTF
HQQQQQQMDQKTLESLGFGDGSPSSQPMRFGIDDQNQQLQVKKKRGRPRKYTPDGSIALG
LAPTSPLLSAASNSYGEGGVGDSGGNGNSVDPPVKRNRGRPPGSSKKQLDALGGTSGVGF
TPHVIEVNTGEDIASKVMAFSDQGSRTICILSASGAVSRVMLRQASHSSGIVTYEGRFEI
ITLSGSVLNYEVNGSTNRSGNLSVALAGPDGGIVGGSVVGNLVAATQVQVIVGSFVAEAK
KPKQSSVNIARGQNPEPASAPANMLNFGSVSQGPSSESSEENESGSPAMHRDNNNGIYGA
QQQQQQQPLHPHQMQMYQHLWSNHGQ
>Bra017536
MDSRDIPQQFQPPLFHYPNFNTSAMMGPNSTSQSINHRLTFGSLTPRGTLQQQEEQLDQK
TLESLGYVDEVSPSSQPMRSGIDQSQQQVKRKRGRPRKYAPDGTIALGLAPTSPLLGDGD
SGRVNTNSAKRARGRPPGSIKKQYDALGTSGGMFTHVIEVQEGEEIVSKVAALSTQGPRT
VIVLSAAGAVSRVILHNASGIQNYKGQFEIVTLSGSFSNYEVNGSIERTGSLTVALAGPN
AQILGGLVGRLVAVTPVQIIVGSFVDEAKKLKQSTGNNAQGQNPEPASAPANMLNFGSNS
QGPSSESSDENESGSPSVQHHDNNNNGIYGNSMAQQQQLRQMQMYNLWPSSGQ
>Al946418
MLMSHHNSYNRNPNAAAAAVLMGHNTSTSQAMHQRLPFGSMSPHQPQQHQYHHPQPQQQI
DQKTLESLGFDGSPSSVAATTQQQSMRFGIDHQQVKKKRGRPRKYAADGGGSNIALGLAP
TSPLPTASNSYGGGNEGGGTGGDSGGANANSSDPPAKRNRGRPPGSGKKQLDALGGTGGV
GFTPHVIEVKTGEDIATKVMAFTNQGPRAICILSATGAVTNVKLRQATNPSGIVKYEGRF
EIISLSGSFLNSESNGTVTKTGNLSVSLAGQDGGIVGGSVAGMLVAGSQVQVIVGSFVPD
GRKQKQSAGRAQNTPEPASAPANMLSFGGGGGGPGSPRSQGQQHSSESSEENESNSPLHR
GTNNNNNNSNNNNNNHGLFGNATPQPLHQIPMQMYHLWPGSSPQ
>AtAHL13
MDSREIHHQQQQQQQQQQQQQQQQQHLQQQQQPPPGMLMSHHNSYNRNPNAAAAVLMGHN
TSTSQAMHQRLPFGGSMSPHQPQQHQYHHPQPQQQIDQKTLESLGFDGSPSSVAATQQHS
MRFGIDHQQVKKKRGRPRKYAADGGGGGGGGSNIALGLAPTSPLPSASNSYGGGNEGGGG
GDSAGANANSSDPPAKRNRGRPPGSGKKQLDALGGTGGVGFTPHVIEVKTGEDIATKILA
FTNQGPRAICILSATGAVTNVMLRQANNSNPTGTVKYEGRFEIISLSGSFLNSESNGTVT
KTGNLSVSLAGHEGRIVGGCVDGMLVAGSQVQVIVGSFVPDGRKQKQSAGRAQNTPEPAS
APANMLSFGGVGGPGSPRSQGQQHSSESSEENESNSPLHRRSNNNNSNNHGIFGNSTPQP
LHQIPMQMYQNLWPGNSPQ
>Bra021027
MGSYNRNPNAAAAAAALMGPTSTSQAMHHRLPFGSLAPHQPQHHQQQQQQLHPHQHHQPQ
PQHQMDQKTLESLGFEGSPSSVAAQQQQQPMRFGIEPQAKKKRGRPRKYAADGNIGLALA
PTSPASNSYGGGAEGGGGGGGGDSGGGGNANSSDLPAKRNRGRPPGSGKKQLDALGGTGG
VGFTPHVIEVKTGEDIAMKVVAFTQQGPRAICILSATGAVSTVMLRQANNPNGAVKFEGP
YEIISMSGSFLNTESNGTVTKTGSLSVSLARPDGQVVGGCVAGMLVAGSQVQVVVGSFVA
DGKKQKQSAGRVQNTPEPASAPANMLTFGGSGGGGGGGGGGQGSPRSQGQQHSSESSEEN
ESNSPLHRGNNNNNNHHGLFGNSTPQQLHQMPPMQQQMYHHHLWPGHNPQ
>Bra013270
MDSRELHHQHQQQLQQQQQLQPPPGMLMGSFNRNPNASLMGPTSTSQAMMHHHHRSSSLP
FGSLSPHHLQMDQKTLESLGFEGSPSTHQQSMRFGIEQQQQVKKKRGRPRKYTPDANNIA
LALAPTSPLPSASNSYGGGNDGAGDSGGCGGANSTDPPAKRNRGRPPGSGKKQLDALGGT
GGVGFTPHVIEVKTGEDIAMKVVAFTHQGPRAICILSATGAVSSVMFRQSSNPNGVVKYE
GPYEIISMSGSFLNTESNGTVTKTGSLSVSLARPDGQVVGGCVAGMLVAGSQVQVVVGSF
VPEVKKPKQSAGRVQNTPEPASAPANMLSFGGGGGQEALGLRDSSNIRASHQRKTKVTLR
CTVVATTITTTIIMDYLETLRRNHFTKCLCSRCTILTSGLATILNKQSWFIAMLRLHISP
SELSTS
>Bra025716
MDSKETQQQQNRNAAAALAGPTSTSQAMHNRSSVGALSLRQPQALQGVMPDGSPYSASVA
TQQPWRQVKRGRGRPRKYAPPDGGDSGGGANAGPPARGGEEGSFTAHVININAGEDIAAK
LLAFVNQKPRHVCVLSALGDVSVAELSNNPLGLGLVKYEGPYVITAMSGVFSSTESNGTV
TTTGNLNVSLAGPDFKTVGGRVGGMLVAGSPFQVIVGSFVPEGVKLSAASGPDNVLNSSG
GGGPGLPQSQGPSKSSEENASKSPGNNAQ
>Bra025717
MDSNETHQQQQNRNAADALAGPTAPSQAMHNRSSVGALSLRKPQPLQGVMLHGSPYSASI
EKRGRGRPRKYAPPDVNVNVNVNDGGGANAGPPAKRRGRPLGSRTKQPRKASGGGGGPLT
AHVINVNTGEDIAMKVVAFVNQEPRDVCILSVSGAVSSAVIQSHNPFGLVKLEGLYVITH
MSATFSNTESNGGTVTRTGNLKVSLAGPDFAVLGGFVGGMLVAGSPVQVIVGTFVREGVK
LSTDSASAHVLNSDGGGGPGLPQSQGPSESNASKSLGNSTPQPPHHLPPQQSSISKWFMG
PSH
>AUR62012131
MANRWWAGNVAMRGVEHMSSDQSKSEHPNPDNVNGNNGNPNPDSDDSRENNLDSEDNHNL
SSGGGGGGGFEMVEFGSGGNSGGSSGRRPRGRPPGSKNKPKPPIVITKESPNALRSHVLE
ISTGADIADSLANFAQRRHRGVSVLSGSGIVTNVTLRQPAAPGGVVTLHGRFEILSLSGA
FLPSPSPPGATGLTVYLAGGQGQVVGGGVVGPLVASGPVLVIAATFSNATYERLPVEDQE
SNAAGPEGNNGGEVGGAQPEAIQQVGAASGGGSASQPSHGSGSGTSSMPMPIFNMPPNLL
PNGQMPHDMFWGPPPRPPPSY
>AUR62040705
MSSDQTKSEHQDIDGSNGNPNPDSDDSRENNQESEDNHNLSSGGGGGGGFEMVEFGSGGN
SGGSSGRRPRGRPPGSKNKPKPPIVITKESPNALRSHVLEISTGADIADSLANFAQRRHR
GVSVLSGSGIVTNVTLRQPAAPGGGVTLHGRFEILSLSGAFLPSPSPPGATGLTVYLAGG
QGQVVGGGVVGPLVASGPVLVIAATFSNATYERLPVEDQESNAAGPEGNGGEAGGAQPEA
IQQVGATGGGGSASQQSHGSGSGMVAGGGTPAAAAAAAPAGDQSTSSMPMPIFNMPPNLL
PNGQMPHDMFWGPPPRPPPSY
>Gm14g07250.1
MANRWWAGSATVKPSEQDNGDNNGTPTNSGNSNTKVNAVLEDDANTNERDGEEQTLSGGR
RPRGRPPGSKNKPKPPVVITKESPNALCSHILEISDGSDVAECIAIFATRRHRGVSVLSG
NGFVTNVTLRQPAAPGGVITLQGRFEILSLSGAFLPAPSPPEATGLTVYLAGGQGQLLPF
SLMLLITGCLCRRNLEEDMQEVNEGDGGGTSPPQPPPPPPPRSQGEQQVSMPVYNLVPNN
GDVFWGPPSSPSNY
>Gm18g04060.1
MANRWWAGNVGMIREQELMENSNNNNNNNNATTTTPTNSSNSNTNANTNTNTTEEEVSRD
NGEDQNQNLGSHEGSEPGSSGRRPRGRPAGSKNKPKPPIVITKESPNALRSHVLEIASGS
DVAESIAAFANRRHRGVSVLSGSGIVANVTLRQPAAPAGVITLHGRFEILSLSGAFLPSP
SPSGATGLTVYLAGGQGQVVGGNVAGSLVASGPVMVIAATFANATYERLPLEDDQGEEEM
QVQQQQQQQQQQQQQQQQQQSQGLGEQVSMPMYNLPPNLLHNGQNMPHDVFWGAPPRPPP
SF
>Gm11g34250.1
MANRWWTGNVGMIREQELMENSNNNNATTTPTNSSNSNTNANTNTTEEEVSRDNGEDLQN
QNLGSHEGSEPGSSGRRPRGRPPGSKNKPKPPIVITKESPNALRSHVLEITSGSDVAESI
AAFANRRHRGVSVLSGSGIVANVTLRQPAAPAGVITLHGRFEILSLSGAFLPSPSPPGAT
GLTVYLAGGQGQVVGGTVAGSLVASGPVMVIAATFANATYERLPLEDEQGEEGMQVQQQQ
QQQQQQQSQGLGEQVSMPMYNLPPNLLHNGQNMPHDVLWGAPPRPPPSF
>Vv01016497001
MTHRWWAGNVAMRDPMSSAPSLHLRNTEDDQGGLNRLGPRREQEFMDNNNNNTTTTTNTT
ATNSNSEQNAGGHEIAEPSSAGRRPRGRPPGSKNKPKPPIVITKESPNALRSHVLEISSG
SDIAESIANFAQRRHRGVSVLSASGIVNNVTLRQPAAPGGVITLQGRFEILSLSGAFLPA
PSPPGATGLTVYLAGGQGQVVGGSVVGALMASGPVIVIAATFSNATFERLPLEDEPANEG
IQMPQTSGVNSGTGGTSAPQSHGLVDPSSMPIYNLPPNLLPNGQMPHDVFWAPPPRPPPY
>Mdp282029
MANRWWAGNVSMGGGGHVDSISSTPPSLHLRNTEEQLDDQDNTTPTNSSTSPHKQNNKHH
EDGRDNNDLEGDDQGPNTGSGSHDSLEPGSSNRRPRGRPPGSKNKPKPPVVITKESPNAL
RSHVLEISSGSDIVDSIATFSQRRHRGVSVLSGSGIVANVTLRQPAAPTGVITLHGRFEI
LSLSGAFLPAPSPPGATGLTVYLAGGQGQVVGGTVMGALVASGPVMVIAATFTNATYERL
PLEEEQGGEGGMQIQQQSGVNSAGTGANSGSRGVGEDPSAMAAYNLPPNLLANGGQIPHD
VFWGPPPPRPPPSY
>Mdp931438
MANRWWAGNVSMGGGGGVHVDSISSTPPSLHLRNTEEQLDDQNNTTTPTNSSTSPHKQNK
KHHEDDRDNNDQEGDDQGPNTGSGSHDSLEPGSSNRRPRGRPPGSKNKPKPPIVITKESP
NALRSHVLEISSGSDIVDSIATFAQRRHRGVSVLSGSGIVANVTLRQPAAPTGVITLHGR
FEILSMSGAFLPSPSPPGATGLTVYLAGGQGQVVGGTVMGALVASGPVMVIAATFTNATY
ERLPLEEEQGGEEGMQLEQQQQQQSGVNSAGTGANSNSQGLGEHTSAMAVYNLPSNLLAN
GGQIPHDIFWGPPPPRPPPPSY
>Ppa08610m
MANRWWAGNVAMGGGHVDSISSTPPSLHLRNTEEQLDDHNTTNTPTNSSTSNPATTPNKQ
NDEHHEDGRDNNDLEADNQDPNTGSGSHDSLEPGSSNRRPRGRPPGSKNKPKPPIIITKE
SPNALRSHVLEISSGSDIVDSIATFAQRRHRGVSVLSGSGIVANVTLRHPAAPSGVITLH
GRFEILSLSGAFLPSPSPPGATGLTVYLAGGQGQVVGGTVMGALVASGPVMVVAATFTNA
TYERLPLEDEQAGEGGMQVQQQQQQQQQSGVNSAGTGGNSGSQGLVEHTSSMAIYNLPPN
LLPNGQMPPDVFWGPPPPRPPPPSY
>Cs165130.1
MANRWWAENIPTTTDSSTSNPYSTPLKQSLEVADEENNSGSHERAEPGTSSSTRRPRGRP
PGSKNKPKPPVVVTKESPDALRSHVLEIGSGSDIVESISNFAQRRQRGVSVLSGNGVVAN
VTLRHPGASGGVITLQGRFDILSLSGAFLPAPAPPGATGLTVYLAGGQGQVVGGIVVGAL
VATGPVIVIAATFTNATFERLPLEDEEVAAGDKSGTSQNNSTSQSMGEQQQQQQQPSMGV
YNMTPNLVTNGQVSSHDMIWSLPRAPPPF
>Pt10s20780.1
MANRWWAGNVAMRGVDPVSSSPSLHLGNLEEDSTPPGLNRLGPRREQDFTDTNTSSPKTT
TTATPPSTQNQEEHEDSRDNTNNQESGDHTALETIEPGSGSTSRRPRGRPAGSKNKPKPP
IVITKESPNSLHSHVLEISSGSDIVESIATFSHRRHRGVSILSGSGIVNNVTLRQPAAPG
GVITLHGRFEILSLSGSFLPAPSPPGATGLTVYLAGGQGQVVGGTVMGELIAAGPVMVIA
ATFSNATYERLPLEEQEQEGMQLQQQVNSPGTNNGNAAAGGGASSGGGNNSVTQSSQGLG
EHVSIPGYNLPPNLLPNGQVPHDMFWCPPPRPPPSY
>Pt08s05890.1
MANRWWAGNVAMSGGDPVSSIPSLHLRNLEEESTPPGSNRLGPRREQNFIDTNTNSPKTT
TTTTATAPSAQNQSQNREEQEDSRDNTNNQESGDHIAHETIEPGSGSTSRRPRGRPAGSK
NKPKPPVVITKESPNSLRSHVLEISSGSDIVDSIANFSHRRHHGVSILSGSGIVDNVTLR
QPAAPGGVITLHGRFEILSLSGSFLPAPSPPGATRLTVYLAGAQGQVVGGTVMGELVAAG
PVMVIAATFSNATYERLPLEEQEQEGMQLQQQVDSSGTNNGNAAAGGGNNSGTQSSQGLG
EHGSIPVFNLPPNLLPNGQMPHDVFWGPPPRPPPSY
>Rc30143.m001173
MANRWWAGNVAMRGVDPISSASSLHLRNPEEVEAIGLNRLGPRREQQDVIDTNTNTNNNT
NSPKTTSTSTTTPTKNQSQDEQEDSRDNNQESEDHNLALETVEPGSGSSSRRPRGRPPGS
KNKLKPPIVVTKESPNALRSHVLEISSGTDIVGSISNFAQRRHRGVSILSGSGIVTNVTL
RQPAAPGGVITLHGRFEILSLLGSFLPPPSPPGATTLTVYLAGGQGQVVGGTVMGQLVAA
GPVMVIAATFTNATFERLPLEEQEQEGMQLQQQVTSGTNNSNTAGGGSSGGGDGNNSGSQ
SSQAMAEHGSMPVYNLPPNLLPNGQMPHEVFWGPPPRPPPSF
>Mes011313m
MANRWWAGNVAMRGVDPISPAPSLHLRNPEEDTSCLNRLGRREQDFIDTNTTNSSNSPKT
ASTPTQNQNQNQEEQEDSKENNQESEDPNTALETVEPGSGSSGRRPRGRPPGSKNKPKPP
IVITKESPNSLRSHVLEINSGSDIADSIATFAQRRHRGVSILSGSGVVTNVTLRQPAAPG
GVITLHGRFEILSLSGSFLPAPSPPGATGLTVYLAGGQGQVVGGSVVGPLMASGPVMVIA
ATFSNATFERLPSEEQEQEQEGSQLQEQVNSGTNNNNNNTAAGGVGGNGNNNSGSQSSQP
ISEHGSMPVYNLPPNLLPNGQMPHEMFWGPPRHPPPNY
>Mes012712m
MANRWWTGNFAMRDVDAISPAPSLHLRNLEEDGAGTASTATSTRTRNQDKEEQEDSKDYN
HQESEDLNAAIGPIEPGNGSSSRRPRGRPPGSKNRPKPPVVITKESSSCLCSHVLEIGSG
SDITESIATFAQRRHRGVSILSGSGIVTNVTLGQPAVPSGVINLHGRFEILSLSGSFLPA
PSPPGATRLTVYLAGEQGQVVGGTVAGALVAAGPVMVIAATFSNATFERLPLEEQEHEGS
QLQQQVNSGTNNNSNTTADGSGESSQPAAGEHDSMAVYNLPPNLMLNGQIPHDVFWSPPP
S
>Cpa19.284
MANRWWAGNVGMRNVDQISPPPSLHLRNPEEEHTKFIRNHSANPTTHTPNTVNQSQSHED
EDSRDDNNNTGLELEEATGHDSIEPGSSSGGPGSSGGRRPRGRPPGSKNKPRPPVVITKE
SPNSLRSHVLEIASGSDIVDCVATFSRRRHRGVSVLSGSGVVTNVTLRQPAAPGGVINLQ
GRFEILSLSGAFLPTPSPPGATGLTVYLAGGQGQVVGGGVMGALVASGPVIIIAATFSNA
TYERLPVEDDHGGVQPQQQAGNGSNENQENSSGGGNAQTTQGLGGEATVPPLYNLPQNLQ
LPNGQLPHDVFWVPPPRPPPSY
>Al938493
MANPWWVGNVAIGGVESPVTSSAPSLHHRNSNNPPTMTRSDPRLDHDFTTNNCGSPNTQT
QSQEEQNSRDEQPAVEPGSGSGSTGRRPRGRPPGSKNKPKSPVVVTKESPNSLQSHVLEI
ATGADVAESLNAFARRRGRGVSVLSGSGLVTNVTLRQPAASGGVVSLRGQFEILSMCGAF
LPTSGSPAAAAGLTIYLAGAQGQVVGGGVAGPLIASGPVIVIAATFCNATYERLPIEEEQ
QQEQPLQLEDGKKQKEENDDNESGNNGNEGSMQPPMYNMPPNFIPNGHQMAQHDVYWGAP
PPRAPPSY
>AtAHL15
MANPWWVGNVAIGGVESPVTSSAPSLHHRNSNNNNPPTMTRSDPRLDHDFTTNNSGSPNT
QTQSQEEQNSRDEQPAVEPGSGSGSTGRRPRGRPPGSKNKPKSPVVVTKESPNSLQSHVL
EIATGADVAESLNAFARRRGRGVSVLSGSGLVTNVTLRQPAASGGVVSLRGQFEILSMCG
AFLPTSGSPAAAAGLTIYLAGAQGQVVGGGVAGPLIASGPVIVIAATFCNATYERLPIEE
EQQQEQPLQLEDGKKQKEENDDNESGNNGNEGSMQPPMYNMPPNFIPNGHQMAQHDVYWG
GPPPRAPPSY
>Bra003217
MANPWWVGNVAIEGVESPVTSSAPSLHHRSSNNPNMTRSDPRLDHDFTNNSGSPNTHTQN
SQEEQDELPAVEHGSGSGSTGRRPRGRPPGSKNKPKNPVVVTKESPNSLQSHVLEIATGA
DVAESLNAFARRRGRGVSVLSGSGLVTNVTLRQPAASGGVVSLRGQFEILSMCGAFLPTS
GSPAAAAGLTIYLAGAQGQVLGGGVAGPLIASGPVIVIAATFCNASFERLPIEDEQQQPQ
VEEAKEKENDDNKSGNDGTEESMQPMYNMTPNFMPNGHQMAQHDVFWGAPPARAPPSY
>Bra014735
MANPWWVGNVAMGGVESPVTSSAPSMHHRSNNPSMPRSDPRLDHDFANNSGSPNTQTQTQ
NSQEEPNSRDEVLAIEPGSGSGSTGRRPRGRPPGSKNKPKNPVVVSKESPNSLQSHVLEI
ATGTDVAEALNAFARRRGRGVSVLSGSGLVTNVTLRQPAVSGGVLSLRGQFEILSMCGAF
LPTSGSPAAAAGLTVYLAGAQGQVLGGGVAGPLTASGPVIVIAATFSNATYERLPIEDDQ
QQPQLEEAKKEKEKDDNESGNDGNEGSMQPLPPPMYNMPPGFMPNGQQMAQHDVYWGAPP
PRGPPSY
>Bra007176
MANPWWVESPVTSSAPSLHHRSNNPSMTLSDPRLDHDFTNNSGSPNTQTQNSQEEQTSRD
ELPAVEPGSGSGSTGRRPRGRPPGSKNKPKNPVVVTKESPNSLQSHVLEIAAGADVAESL
NAFARRRGRGVSVLSGSGLVTNVTLRQPSASGGVVSLRGQFEILSMCGAFLPTSGSPAAA
AGLTIYLAGAQGQVVGGGVAGPLIASGPVIVIAATFCNATFERLPIEDEQQGEQQQPQVE
EAKKETDDNESGNDGNDGSMQAQQMYSMGPSFVPNGHQMGQQDVFWGAPPPRGPPSY
>Cs136170.1
MANWGGIGNLPTTPLEFQKTEQQHSTKNYEDGDGVKPKRRPRGRPRGSKNKPKPPILIAK
ITPNTLQTHVFEIATATDIADSIFTFTQRRRRGVSILSATGLVTDITLRQPPGVITLHQR
FEILSLSGAFLPTPSPHGTSALTVYLAGDQGRVVGGLVAGPIIAAGPVVVVAASFTNAMY
EKLPMEENEEKTEEDKQLEENINGNKNSMGESSSLAAASSLGVHNLIPNTQISQETFWAP
PPPPSY
>Mt5g087880.1
MSNRWWSGRQTEANPVEGENRNGPTRIILRRESRRASNGSVNGNVTGGNVTPTRSNTSNT
GTGNSNGHVNDELENSNGRSGDQTARSGRRPRGRPPGSKNKPKPPLMITKETPNALSSVI
LEVANGADIAHSISSYANRRHRGVSVLSGTGYVTNVTLRQDNAPGGMISLQGRCHILSLS
GAFLPPPSPPDATGLTVYLAGGQGQVVGGLVIGSLIASGPVMVVAATFANATYERLPLED
EDEGDEENFQEVDNINLVVNNGNHVANGDGGSGSLSGSASGSGGGGGGGATSHGLGEYSF
NPSMIQNGNDSGHGHGHDVFWRPHPPPY
>Sb01g039840.1
MGSLDGHSLQQGHHHGYAHSHVGAGPDSSGNNNNDEDDASPPPAGAAAGGGGGPRRPRGR
PPGSKNKPKPPVVVTRESPNAMRSHVLEIASGADIVDAIAGFSRRRQRGVSVLSGTGAVT
NVTLRQPAGAGAAAIALRGRFEILSMSGAFLPAPAPPGATGLAVYLAGGQGQVVGGSVMG
ELIASGPVMVIAATFGNATYERLPLEQDAEEGAVLSGSSEGGATAQQLEQQQSSGGPVVP
PSSMYAVPQTPPHDMFGQWGHAAVTRPPPTSF
>Zm2G119168_T01
MGSLDGGHSLQQGRHHGYAHSHSHVGAGPDSSNNNNDEDDASPPPPAGAGGGPRRPRGRP
PGSKNKPKPPVVVTRESPNAMRSHVLEIASGADIVDAIAGFSRRRQRGVSVLSGTGAVTN
VTLREPAGAGGAAAVALRGRFEILSMSGAFLPAPAPPGATGLTVYLAGGQGQVVGGSVMG
ELIASGPVMVIAATFGNATYERLPLDQADAEEGAVLSGSSEGATAQQLEQQQSSGGPVVP
PSMYAVPQTPPHPHDMFGQWGHAAVTRPPPTSF
>Os03g16350.1
MGSIDGHSLQQHQGYSHGGGAGGSNEEEEASPPPGGGSATGSAGRRPRGRPPGSKNKPKP
PVVVTRESPNAMRSHVLEIASGADIVEAIAGFSRRRQRGVSVLSGSGAVTNVTLRQPAGT
GAAAVALRGRFEILSMSGAFLPAPAPPGATGLAVYLAGGQGQVVGGSVMGELIASGPVMV
IAATFGNATYERLPLDQEGEEGAVLSGSEGAAAQMEQQSSGGAVVPPPMYAAVQQTPPHD
MFGQWGHAAVARPPPTSF
>Bd1g66880.1
MGSMDGHSLHHHGGGGGYTHVAASGPAGSNNDEQQQDDASPPPSGASGGGGGGSAGRRPR
GRPPGSKNKPKPPVVVTRESPNAMRSHVLEIASGADIVEAIAAFSRRRQRGVSVLSGSGA
VTGVTLRQPAGMAGNGAPAVALRGRFEILSLSGAFLPAPAPPGATGLAVYLAGGQGQVVG
GSVMGELLASGPVMVIAATFGNATYERLPLDEASQADAEEAGAVLSGSSEGGGAAQLLEQ
QGSGGGTAVAHPPMYASVPQPTPTHDMFGQWGQQARPPPPTSF
>Bd2g30430.1
MAWWAGGMGGHGLDLGNHLAQQFGGSGVMAEQAPTTPNSSGSNNNHHDESSGAGAQGQDS
PSAGAGETSPTPNATSGGSGGGGGSSSGRRPRGRPPGSKNKPKPPIIITRESPNTLRSHV
LEIASGADIMDAVATFARRRQRGVSVLSGSGVVGNVTLRQPAAPPGAVVTLHGRFEILSL
SGAFLPSPCPPGATGLAVYLAGGQGQVVGGTVVGELVASGPIMVVAATFSNATYERLPLV
DEELAAATGDAVPTGSDGMQQLPEGPPPPGAGGNGAVMGGGLPPDSASMPFYSSLPPNLI
PNGQMPQHDVFASFRPPPPAF
>Lchi04180
MGGVDLSVPSLRIRDPDDDHVAGMGRFGSRREQELMDSKNNIANSSSSNNNNSGANAGNQ
IQEDEDSRGDAEAEDQTAGLETVEGSSGGSGGRRPRGRPPGSKNKPKPPIIITRESPNAL
RSHVLEIGSGSDIADSVAAFSRRRQRGVSVLSGSGIVTNVTLRQPAGPGAVLTLHGRFEI
LSLSGAFLPTPSPPGATGLTVYLAGGQGQVVGGSVVGPLIASGPVMVIAATFTNATYERL
PIDEEEEEATAAAAAAAAPEGMQLQQSAGELVLLRVAFLHVLVLFRAPMLAGLLRKLALE
LAVLELGDQAS
>Lchi12845
MRDILHTYLAYQTFILLRTFSGPKGPPDKCLDLADKSPLARVAAYKELANRWWAGHVSMG
GVDPSIPSLHLRNPDSNHSSGLGRLGLCREQELMESSNNNSLGSSSNNTNNGNQNAEDED
SRGGGDEHDGDDQAAGQETIEGSSGRRPRGRPPGSKNKPKPPVIITRESPNALRSHVLEI
SGGSDVVESIAAFSRRRQRGVCILSGSGIVTNIALRQPTAPGAVITLHGRFEILSLSGAF
LPAPAPPGATGLTVYLAGGQGQVVGGAVVGPLMASGPVMIIAATFSNATYERLPLDDEEV
GSANAGATAGEGMQLQQSPGSKAIRKKSSDVASRYSSEALAMMGRSSEHGGYSKSGSKAK
GKGTKIEVIVLPMALCEFISFLPTLAGFGFGSNVRAEARAIAEGFALCVDRNL
>AUR62004882
MANPWWTGQVGLQGLESTSSGMKGKPDLGISMGADHHHHQAEEEDRENSDEPREGAVEAP
NRRPRGRPPGSKNKPKPPIFVTRDSPNALRSHVMEVAGGADVAESIANFARRRQRGVCVL
SAAGAVTGVTIRQPSAGPGGPTVVALHGRFEILSLTGAFLPGPAPPGSTGLTVYLAGGQG
QVVGGSVVGPLIASGPVMVIAATFSNATYERLPLEEQDDEQPGQLTGGASGSPPAGXXXX
XXXGMGGDPSSGLGMYNLPPNLLQNGGGGSGGGGQLNHEAYGWTHGGRPPF
>AUR62001078
MANPWWTGQVGLQGLESTSSGMKGKPDLGISMGADHHHHQAEEEDRENSDEPREGAVEAP
NRRPRGRPPGSKNKPKPPIFVTRDSPNALRSHVMEVAGGADVAESIANFARRRQRGVCVL
SAAGAVTGVTIRQPSAGPGGPTVVALHGRFEILSLTGAFLPGPAPPGSTGLTVYLAGGQG
QVVGGSVVGPLIASGPVMVIAATFSNATYERLPLEEQEDEQPGQLTGGASGSPPAGXXXX
XXXGMGGDPSSGLGMYNLPPNLLPNGGGASGGGGQLNHEAYGWTHGGRPPF
>Mdp272612
MANRWWAGHVGLPGGGVLNETSAVAAAGSSLMKNIIKPDLGISMNNTGTSSLGGSGGDED
DNNSDDPKEGAIEVATRRPRGRPPGSKNKPKPPIFVTRDSPNALRSHVMEISNGADIANS
VAQFARRRQRGVCVMSGSGTVTNVTLRQPSAPGAVMALHGRFEILSLTGAFLPGPAPPGS
TGMTIYLAGGQGQVVGGSVVGPLVASGPVMVIAATFTNATYERLPLEEEEEQAGGGTSSG
TAAGGAGSPPGIGGGGMGDPAALAGVYNFPPNLLSNGGQTQLSHDQQAAYSSWAHGQGGG
RPPF
>Mdp899407
MANRWWAGQVGLPGGGVVNETSAVAAAGSSPMKNLMKPDLGISMNTTGTSSLGGSGGDED
DNNSDDPKEGAIEVATRRPRGRPPGSKNKPKPPIFVTRDSPNALRSHVMEISSGADIADS
VAQFARRRQRGVCVMSGSGTVINVTLRQPSAPGAVMALHGRFEILYLTGAFLPGPALPGS
TGLTIYLAGGQGQVVGGSVVGPLVASGPVMVIAATFSNATYERLPLEEEEEQTGGGTSSG
TAAGGAGSPPGIGGGGMGDPAALAGIYNLPSNMLPNGGQAQLSLDQQAAYSSWAHGQGGG
RPPF
>Ppa18950m
MANRWWAGQVGLPGGVNETSAAATNSPMKNIIKPDLGISMNNNTTGTSSLGGSGGDDDDD
RDNNSDDPKEGAIEVATRRPRGRPPGSKNKPKPPIFVTRDSPNALRSHVMEISNGADIAD
SVARFARTRQRGVCVLSGSGTVTNVTIRQASPAGSVMALHGRFEILSLTGAFLPGPAPPG
STGMTIYLAGVQGQVVGGSVVGPLVASGPVMVIAATFSNATYERLPLEEEEEVGGNNSGQ
AAGGGGSPPGIGGSGGGMGDPSIGVGVYNLQPNMLPNGGGQALSHDQGAAYSSWAHGQGG
GRAPF
>Cs132980.1
MMANRWWTSGQMGLPGVDHTSTSSSAMRKPDLGISMNDNGGPVHSGGDDDDDRDNGGDEP
KEGAVEVPTRRPRGRPPGSKNKPKPPIFVTRDSPNALKSHVMEISNGADIAESVAQFARR
RQRGVSVLSGSGTVTNVTLRQPSAPGAVLALQGRFEILSLTGTFLPGPAPPGSTGLTIYL
AGGQGQVVGGSVVGPLTAAGPVMVIAATFSNATYERLPLEEEEEGGGVGAQGHTSAGGGG
AGDGSPQGIGGGVGDPSAMTPLYNLPPNLLPNGGGGQLNQEAYSWAHGGRPSF
>Mes013326m
MANRWWAGQVGLPGMDTSTSSSSPMKKPDLGISMSNSNRETTESSRREEEKEEEREHSDE
PKEGAIDVGTRRPRGRPPGSKNKPKPPIFVTRDSPNTLKSHLMEIANGSDIADSLACFAR
KRQRGVCVLSGSGMVTNVTLKQPSAPGAIMALHGRFEILSLTGAFLPGPAPPGATGLTIY
LAGGQGQVVGGSVVGSLVASGPVMVIAATFSNATYERLPLEEEEEGGGTGSGGQGQIGGG
EGGSGGMGDPAASTPVYNNLSPNLMPNGGQMNLEGYGWAHGRQPF
>Mes013183m
MANRWWAGQVGLPGMDHTSSSSSSPMKKPDLGISMSNNNREAIESGRREEEQEEEREHSD
EPKEGAIDIATRRPRGRPPGSKNKPKPPIFVTRDSPNALKSHVLEIANGSDVAESLACFA
RKRQRGVCVLSGSGMVTNVTLKQPSAPGAVMALHGRFEILSLTGAFLPGPAPPGATGLTI
YLAGGQGQVVGGSVMGPLMASGPVMVIAATFSNATYERLPLEEEEEEGGGERGGQGQIGG
GEDGGSGGMGDPAAASTAVYNNLPPNLVPNGGQLNLEGYGWAHGRPPF
>Rc20.m74
MANRWWAGQVGLPGMDTSTSSTSPMKKPDLGISMSNSSHRETTERDHHHQHHHQEIQEEE
REHSDEPKEGAIEVATHRRPRGRPAGSKNKPKPPIFVTRDSPNALKSHVMEIANGSDIAE
SLACFARKKQRGVCVLSGSGMVTNVTLKQPSAPGAVMALHGRFEILSLTGAFLPGPAPPG
ATGLTIYLAGGQGQVVGGSVVGSLTATGPVMVIAATFSNATYERLPLEEEEEGGSGGGQG
QLGGGGGSSEGGGGGSGGIGEPGASAPPGYNLPPNLQVPNGGQLNLDAYGWAHGGRPPY
>Pt13s04170.1
MANRWWTGQVGLPGMDTSTSSSSPMKKPDLGISMSNNNREATESGAGKEDEQEDERENSD
EPREGAIDIASRRPRGRPPGSKNKPKPPIFVTRDSPNALKSHVMEIASGSDIAENLACFA
RKRQRGVCVLSGSGMVTNVTLKQPSASGAVMALHGRFEILSLTGAFLPGPAPPGATGLTI
YLAGGQGQVVGGSVVGSLVASGPVMVIAATFSNATYERLPLEDEEEGSGGAQGQLGGGNG
SGEGNGGGMGDPATSMPVYQLPNMVPNGQLNHEGYGWAHGRPPY
>Vv01036210001
MANRWWAGQVGLQGVDTSSASPAMKKPDLGISMNENGGSGSGGGGEEEEEKENSDEPREG
AIEVATRRPRGRPPGSKNKPKPPIFVTRDSPNALRSHVMEVANGSDITESIAQFARRRQR
GVCVLSASGTVMNVTLRQPSAPGGAVMALHGRFEILSLTGAFLPGPAPPGSTGLTIYLAG
GQAQVVGGSVVGSLIAAGPVMVIAATFSNATYERLPLEDEEEAGSAAQEQLAGGGGGGMA
DPSSMPVYNLPPNLLPNGGQLNHDAYGWAHGRQPY
>Cpa41226.1
MANRWWGGQMGLPGLDTSATTSSPMKKPDLGISMTTNNHETRGVSGGAHHEEEDERDHSD
DPKEGAIDVATRRPRGRPPGSKNKPKPPIFVTRDSPNALRSHVLEINSGSDVAEALAHFA
RRRQRGICVLSGSGAVTNVTLRQPSATPSAVMALHGRFEILSLTGAFLPGQVLPGSSSGL
TIYLAGGQGQVVGGSVVGQLVASGMVMVIAATFSNATYERLPLEEEEESGAGAAQGQVGG
SGSPPGMGGSSDGGRGGHHQGGIGESGGLPVYNNLAPNLVGNGGQINQEAYGWAHGRTPF
>Al477713
MANPWWTGQVNLSGLETTPPGSSQLKKPDLHISMNMAMDSGHNNHHHHQEVDNNNNDDDR
DNLSGDDHEPREGAVEAPTRRPRGRPAGSKNKPKPPIFVTRDSPNALKSHVMEIASGTDV
IETLATFARRRQRGICILSGNGTVANVTLRQPSTAAVAAAPGGAAVLALQGRFEILSLTG
SFLPGPAPPGSTGLTIYLAGGQGQVVGGSVVGPLMAAGPVMLIAATFSNATYERLPLEEE
EAAERGGGGGSGGVVPGQLGGGGSPLSSGAGGGDGNQGLPVYNMPGNLVSNGGSGGGQMS
GQEAYGWAQARSGF
>AtAHL19
MANPWWTGQVNLSGLETTPPGSSQLKKPDLHISMNMAMDSGHNNHHHHQEVDNNNNDDDR
DNLSGDDHEPREGAVEAPTRRPRGRPAGSKNKPKPPIFVTRDSPNALKSHVMEIASGTDV
IETLATFARRRQRGICILSGNGTVANVTLRQPSTAAVAAAPGGAAVLALQGRFEILSLTG
SFLPGPAPPGSTGLTIYLAGGQGQVVGGSVVGPLMAAGPVMLIAATFSNATYERLPLEEE
EAAERGGGGGSGGVVPGQLGGGGSPLSSGAGGGDGNQGLPVYNMPGNLVSNGGSGGGGQM
SGQEAYGWAQARSGF
>Bra040135
MANPWWTGQVNLSGLETTPPSSSQLKTPDLHISMNMAMDSGHNNHHHHHQEVNTNNNNED
DRDNLSGDDHEPREGAVEAPTRRPRGRPAGSNILLIASGTDVIETLATFARRRQRGICIL
SGNGTVANVTLRQPSVAPVAAAPGGAAVLALQGRFEILSLTGSFLPGPAPPGSTGLTIYL
AGGQGQVVGGSVVGPLMAAGPVMLIAATFSNATYERLPLDEEEAAERGGGGSDGGVVPGQ
LGGVGSPLSSGGGGGHGNQGLPAYNMPGNLASNGGGGGQMSGQEAYGWAQARSGF
>Bra040184
MANPWWTGQVNLSGLEATPPSSSQLKKPDLHISMNMAMDSDHNNHHHHQEVDTNNNNNED
DRDNLSGDDHEPREGAVEAPTRRPRGRPAGSKNKPKPPIFVTRDSPNALKSHVMEIASGT
DVIETLATFARRRQRGICILSGNGTVANVTLRQPSAATVPVPPGGAAVLALQGRFEILSL
TGSFLPGPAPPGSTGLTIYLASGQGQIVGGSVVGPLMAAGPVMLIAATFSNATYERLPLD
EEEAAEGGGGGVVPGQLGGVGSPLSSGGGRGDGNQGLPVYSMPENLVSSGGGSGGGGQMS
GQEAYGWAQARSGF
>Al493459
MANPWWTNQSGLAGMVDHSASSGHHQNHHHQSILTKGDLGIAMNQSQDNDQDEDDDPREG
AVEVVNRRPRGRPPGSKNKPKAPIFVTRDSPNALRSHVLEISDGSDVAETIAHFSRRRQR
GVCVLSGTGSVANVTLRQAAAPGGVVSLQGRFEILSLTGAFLPGPSPPGSTGLTVYLAGV
QGQVVGGSVVGPLLAIGSVMVIAATFSNATYERLPMEEEEDGGGSRQIHGGGDSPPGIGS
SLPDLSGMAGPGYNMPPHLIPNGAGQLGHEPYTWVHARPPY
>AtAHL20
MANPWWTNQSGLAGMVDHSVSSGHHQNHHHQSLLTKGDLGIAMNQSQDNDQDEEDDPREG
AVEVVNRRPRGRPPGSKNKPKAPIFVTRDSPNALRSHVLEISDGSDVADTIAHFSRRRQR
GVCVLSGTGSVANVTLRQAAAPGGVVSLQGRFEILSLTGAFLPGPSPPGSTGLTVYLAGV
QGQVVGGSVVGPLLAIGSVMVIAATFSNATYERLPMEEEEDGGGSRQIHGGGDSPPRIGS
NLPDLSGMAGPGYNMPPHLIPNGAGQLGHEPYTWVHARPPY
>Gm10g31020.1
MANRWWTGSVGLENSGHSMKKPDLGFSMNESTVTGNHIGEEDEDRENSDEPREGAIDVAT
TRRPRGRPPGSRNKPKPPIFVTRDSPNALRSHVMEIAVGADIADCVAQFARRRQRGVSIL
SGSGTVVNVNLRQPTAPGAVMALHGRFDILSLTGSFLPGPSPPGATGLTIYLAGGQGQIV
GGGVVGPLVAAGPVLVMAATFSNATYERLPLEDDDQEQHGGGGGGGSPQEKTGGPGEASS
SISVYNNNVPPSLGLPNGQHLNHEAYSSPWGHSPHARPPF
>Gm20g36460.1
MANRWWTGSVGLENSGDSMKKPDLGFSMNESAVTGNHTGEEEEKENSDEPREGAIDVSTT
RRPRGRPPGSKNKPKPPIFVTRDSPNALRSHVMEIAAGADIADCVAQFARRLQRGVSILS
GSGTVVNVTIRQPTAPGAVMALHGRFDILSLTGSFLPGPSPPGATGLTIYLAGGQGHVVG
GGVVGPLLAAGPVLLMAATFSNATYERLPLEDDDQEHGGGGGSPPGITGGPGEASSSISV
YNNNVPPNLGLSNGQHLNHEAYSSSPW
>Mt1g093390.1
MANRWWTGPVGLGGMDNSVTSSPLGKPDLGFSMNQSAVTGVNNMNNNNNEEEEDEKENSD
EHKGGAIETNTSTRRPRGRPSGSKNKPKPPIFITRDSPNALRSHVMEVATGTDISDSIVQ
FARKRQRGICILSASGTVVNVSLRQPTGPGAVVALPGRFDILSLTGSVLPGPSPPGATGL
TIYLSGGQGQVVGGGVVGPLVAAGPVMLMAATFSNATYERLPVEDGDDQEGHQGGGGDDE
SPTRAAGMGQLAIGSVGEGSSIPPGYNNVGGNLGVSNGGQQQLLNNHEAYNNSPWGHASH
GRPPY
>Pt10s08500.1
MKRVQRERLRATDHSTILANPWWTGQVGLPGLDSSSNSPSLGKINRELSINETSNRSGGR
DEDDDDRDTGDEAKEGAVEVGNRRPRGRPPGSKNKPKPPIFVTRDSPNALRSHVMEIAGG
ADVAESVAQFARRRQRGVCVLSGSGSVANVTLRQPAAPGAVVALHGRFEILSLTGAFLPG
PAPPGSTGLTVYLAGGQGQVVGGSVVGSLIAAGPVMVIAATFANATYERLPLEDDEEAGS
GAIGSSGQQAGLPDPSSMPVYLPPNLMQSGAQQLGHDAYAWAHAARPPY
>Rc29603.m000533
MRTSSSSSSPLLSSQSATLANPWWTGQIGLAGLDPASNSPSLNKANREISINDNSNSRGE
DDDDRDTGDEPKEGAVEVGTRRPRGRPPGSKNKPKPPIFVTRDSPNALRSHVMEVVGGAD
VAECVAQFARRRQRGVCVLSGSGSVANVTLRQPAAPGAVVALHGRFEILSLTGAFLPGPA
PPGSTGLTVYLAGGQGQVVGGSVVGSLIAAGPVMVIAATFANATYERLPLEDDEEAASAG
QGHIQGGSNNSPPPIGSTGQQPGLPDPSALPVYNLPPNLIPNGGQLGHDAYAWAHGRPPY
Q
>Cpa44.95
MPGMDPAANSPLLHKSDLEISNNNKRGGDEDEDRDTGDEPREGAVEVGTRRPRGRPPGSK
NKPKPPIFVTRDSPNALRSHVMEVASGTDVAESIAIFARRRQRGVCVLSGSGSVANVTLR
QPAAPGAVVALHGRFEILSLTGAFLPGPAPPGSTGLTVYLAGGQGQVVGGSVVGSLVAAG
PVMVIAATFANATYERLPLEEEEEADQGQIQGGSGNSPPAMGGGGSGLADPSSLPMYNIP
PHLVPNGGGQLGQEAYGWNHTRQPY
>Lchi13244
LLNFGSLANRWWAGHVGLPGVDHAAAAAANSEAMVKREREMAMMNENSGGSGGGDDEERD
NGDEPKEGAVEVGTRRPRGRPPGSKNKPKPPIFITRDSPNALRSHVMEVAGGADVAESIA
QFARRRQRGVCVLSGSGSVANGPHRPGSTGLTVYLAGGQGQVVGGSVVGSLIAAGPVMVV
AATFANATYERLPIEDDEDAGSSGGQGQMPGNGPGSSPPGIGGGGGGGPPQHGLPDPSSM
PVYNLPPNLLPNGGQMGHDAYGWAHARPPY
>Gm10g01140.1
MDLSINERSLVRERQEEEEEEEDERDNGDEPKEGAVEAGTRRPRGRPPGSKNKPKPPIFV
TRDSPNSLRSHVMEVAGGADVAESVAQFARRRQRGVCVLSGSGSVANVTLRQPSAPGAVV
ALHGRFEILSLTGAFLPGPAPPGATGLTVYLAGGQGQVVGGSVVGSLVAAGPVMVIAATF
ANATYERLPLEEEEDDGGGSVQGGSTLGGSPHGIGSSGGGGGSGGGHLPGGIPGPSSLPL
YNLPPNLLPNGGQVGHEAFAWAHGHGRPPY
>Gm20g34430.1
MGPSKHHMLATVANPWWTGQGGLSGVDHPGTHSPGLGKRPSDLGISENSGGHNREEDEDN
RDEPKEGAVEVGTRRPRGRPPGSKNKPKPPIFVTRDSPNTLRSHVMEVTGGADVAESVAQ
FARRRQRGVCVLSGSGSVANVTLRQPSAPGAVVALHGRFEILSLTGTFLPGPAPPGSTGL
TVYLTGGQGQIVGGSVVGSLVAAGPVMVIAATFANATYERLPLDEDDEGPSSAAGAQGGG
SSPPPPLGIGSSGGGQLQGGMPDPSSMPLYNLPPNGGVGQVGHEALAWAHGRAPF
>Mdp316599
MDPVATNSSTLNKQXGLEISINENSGRSSGRDEDDDRDHTEPKEGAVEIGSRRPRGRPPG
SKNKPKPPIFVXRDSPNSLRSHVMEVASGTDVAESVAQFARRRQRGMCILSGSGSVANVT
LRQPAAPGAVVXLHGRFEILSLSGAFLPGPAPPGFTGLTVYLAGGQGQVVGGSVMGSLVA
AGPVMVXAATFANATYERLPLEEDEEGGGGGGGHNNGGSPTGGGSSGTQLGSGGHHHQQQ
QLPDPSSGLPNIYSYHLPPNLIPNGGHGQLGHEAYANWAXS
>Ppa19745m
MDSAATNSAALNKQRELEISINENNSGRSSGGDEDRDQDEPKEGAVEIGSRRPRGRPPGS
KNKPKPPIFVTRDSPNSLRSHVMEVAGGADVAESVAQFARRRQRGVCVLSGSGSVANVTL
RQPAAPGAVVALQGRFEILSLSGAFLPGPAPPGSTGLTVYLAAGNGQVVGGSVVGSLVAA
GPVMVVAATFANATYERLPLEEDEEGGGSGGGGHNNGGSGNSPTAGGSSGAQLGSGGHQH
QQQLPDPSSGGLPNIYSHHLPPNLIPNGGHGQLGHEAYAWARPPY
>Mdp175382
MDPVVTNSPTLSKQRELEISINETNSGRSSGRDDDDDRDHDEPKEGAVEIGSRRPRGRPP
GSKNKPKPPIFVTRDSPNSLRSHVMEVAGGADVAESVAQFARRRQRGVCVLSGSGSVANV
TLRQPAAPGAVVALHGRFEILSLSGAFLPGPAPPGSTGLTVYLAGGQGQVVGGSVVGSLV
AAGPVMVVAATFANATYERLPLEEDEEGGGSGEEEEEEEEEGIIMEVPQLVVGAVEPNWG
VGGIISSSNSLILHLDFPIFTVIICLQI
>Zm2G173479_T01
MAPSSKDGATEQPTSGGSGDDRENGTGEPKEGAVVTGNRRPRGRPPGSKNKPKPPIFVTR
DSPNALRSHVMEVAGGADVAESIAHFARRRQRGVCVLSGAGTVTDVALRQPTAPGAVVAL
RGRFEILSITGTFLPGPAPPGSTGLTVYLAGGQGQVVGGSVVGTLIAAGPVMVMASTFAN
ATYERLPLDDAEEDPGQAQLPPGPGGGPPLIMGGIADPSAMPMFGGGGGGVPPSLMMPGG
AAASGAGLQLGHEGLAWARARPPPY
>Zm2G092268_T05
MAPSSKDGATATEQPTSGDDDRENGGTGEPKEGAVVAGNRRPRGRPPGSKNKPKPPIFVT
RDSPNALRSHVMEVAGGADVAESIAHFARRRQRGVCVLSGAGTVADVALRQPAAPGAVVA
LRGRFEILSLTGTFLPGPAPPGSTGLTVYLAGGQGQVVGGSVVGTLTAAGPVMVMASTFA
NATYERLPLDDADEEPAGQQAAQLPPGPGGGQPMVMGGMADPSAVPMFGGAGGVPPSLMP
AGAAAASSGAGLQLGHDRLAWAHARPPPY
>Os08g44910.1
MASKEPSGDHDHEMNGTSAGGGEPKDGAVVTGRNRRPRGRPPGSKNKPKPPIFVTRDSPN
ALRSHVMEVAGGADVAESIAHFARRRQRGVCVLSGAGTVTDVALRQPAAPSAVVALRGRF
EILSLTGTFLPGPAPPGSTGLTVYLAGGQGQVVGGSVVGTLTAAGPVMVIASTFANATYE
RLPLDQEEEEAAAGGMMAPPPLMAGAADPLLFGGGMHDAGLAAWHHARPPPPPPY
>Bd3g12530.1
MANRWWDEGRDLGPPAPSAGEPSSLSPPPLGAAKNEEDGTESPNGADAGAGPGAVVTGNR
RPRGRPAGSKNKPKPPIFVTRDSPNALRSHVMEVAGGADIADAIAAFARRRQRGVCVLSG
AGTVADVALRQPAAGSVVALRGRFEILSLTGTFLPGPAPPGSTGLTVYLAGGQGQVVGGS
VVGALTAAGPVMVIASTFANATYERLPLDEVDAAGAEEDGHGNGMPPPHSEATMASMMPV
HGVDPSMFGGGMPAMAGGAGLQLGHDLAWAQAQHQHQHARPPPPY
>Os02g57520.1
MGLPEQPSGSSGPKAELPVAKEPEASPTGGAAADHADENNESGGGEPREGAVVAAPNRRP
RGRPPGSKNKPKPPIFVTRDSPNALRSHVMEVAGGADVADAIAQFSRRRQRGVCVLSGAG
TVANVALRQPSAPGAVVALHGRFEILSLTGTFLPGPAPPGSTGLTVYLAGGQGQVVGGSV
VGSLIAAGPVMVIASTFANATYERLPLEEEEEGSGPPMPGGAEPLMAGGHGIADPSALPM
FNLPPSNGLGGGGDGFPWAAHPRPPY
>Zm2G155699_T01
MKDPEPSSPAVGAPGDHGADETNESGGAVVAAPSRRPRGRPPGSKNKPKPPIFVTRDSPN
ALRSHVMEVAGGADVADAIAQFSRRRQRGVCVLSGAGTVANVALRQPSAPTAVVALRGRF
EILSLTGTFLPGPAPPGSTGLTVYLAGGQGQVVGGSVVGTLIAAGPVMVIASTFANATYE
RLPLEEEDEGPAPPMASGGGADPLMGGGLGIADPSALPMFNLPPSNGQLGGGDGFPSWAH
PRPPY
>Bd3g55720.1
MIKDPEPGDSNNADSGSGSGGGNGTTNNGAEPRGGDPGTVVLPAPNRRPRGRPPGSKNKP
KPPIFVTRDSPNALRSHVMEVAGGADVADAIAHFSRRRQRGVCVLSGAGTVANVALRQPS
APGGAVVALHGRFEILSLTGTFLPGPAPPGSTGLTVYLAGGQGQVVGGSVVGALTAAGPV
MVIASTFANATYERLPLEEEDEGPVQGGGGVEQQLGMAGGHGHGVPVDPSAAMPMAPMFN
GQLGGGGGDGFPWAPHARPPY
>Bd4g38870.1
MAAKQADGEHSGGGISGHDDDPEPKEGAVVVPANRRPRGRPPGSKNKPKPPIFVTRDSPN
ALRSHVMEVSSGADIADSIAHFSRRRQRGVCVLSGAGAVADVALRQPAAPGGAVVALRGR
FEILSLTGTFLPGPSPPGSTGLTVYLAGGQGQVVGGSVVGTLTAAGPVMVIASTFANATY
ERLPLDDEAEEDRHELAGRGVPGSTGQMAPGVPPMMMGDHSAGMSMYGLPASLMPGGGGG
HAQAAAEQGINAWAPQHARPPY
>Cs383780.1
MFKTYHTSKSNFRLPLPFSIFANLANSNPWWVSPVGFPTTAPISTTVDGSGRDKDEEEDE
AKGGGVEVGNRRSRGRPPGSKNKRKSPIIVTRDSPHTLSTHVIEIVGGADVADSINQFCC
RRQRGVCVLSGSGTVVDVTVRQSAGSGAVIQLRGRFEILSVSGSFLPGRDPPCSTGLTVY
LAGGQGQVIGGTVVGPLLAGGPVILIAATFANATYERLPLQHHHNYEEREVSPATTSAGE
LEEPLPYPRIETSIYDLIPPNNNNNHALDGYAWTHDRPSLV
>Sb10g002490.1
MDPAVAAAAAHGGGHHFAQPVAPFHHPFGGLGGHHHHLFPGQQHPAFQHFQEQQRQLELL
GAGGGVPGGVNKQELGVGGDDSNNTINSAGSNGSGDGAVAGADQQAGGGDGDQQQQQHAL
VMRRPRGRPAGSKNKPKPPVIITRDSASALRAHVLEVAAGCDVVDSIAGFARRRQVGVCV
LSASGSVANVCIRHSGAAPGAVVTMAGCFDILSLSGSFLPPPAPPAATGLTVYLSGGQGQ
VVGGTVAGPLLASGPVVIVAACFGNAAYERLPLDDDEPPQQQLLQQALPPPQGMAGASSS
SPPPPLSLPGQHPLADQLPHSLMNGLPLPADAYAWANPGGSGAGRVAPY
>Zm2G072274_T01
MDPVAAAHGGGHHFAPPVAPFHHAFGGGHHLFPGQQHPAFQHFQEHQLELMGGVPAGAKQ
ELGDDSNNTINSAGSNGSGDGDQQQQQQQAGGDVDNHHQHHHHQQAAVMRRPRGRPAGSK
NKPKPPVIITRDSASALRAHVLEVAAGCDVVDSVAGFARRRQVGVCVLSGAGSVANVCVR
QPGAGAGAVTLPGRFEILSLCGSFLPPPAPPAATGLTVYLSGGQGQVVGGSVAGPLLASG
PVVIVAACFGNAAYERLPLDDDDLPQQQQHLPPPPPIPQGMPGAAGAGGQSSSPPPPPLP
LPGQHPLADQLPHGLINGLPLPADAYGWANPGGGAGRVAPY
>Os06g04540.1
MDPVTAAAAHGGGHHHHHHFGAPPVAAFHHHPFHHGGGAHYPAAFQQFQEEQQQLVAAAA
AAGGMAKQELVDESNNTINSGGSNGSGGEEQRQQSGEEQHQQGAAAPVVIRRPRGRPAGS
KNKPKPPVIITRDSASALRAHVLEVASGCDLVDSVATFARRRQVGVCVLSATGAVTNVSV
RQPGAGPGAVVNLTGRFDILSLSGSFLPPPAPPSATGLTVYVSGGQGQVVGGTVAGPLIA
VGPVVIMAASFGNAAYERLPLEDDEPPQHMAGGGQSSPPPPPLPLPPHQQPILQDHLPHN
LMNGIHLPGDAAYGWTSGGGGGGRAAPY
>Bd1g51520.1
MACLPENPRPLAPRGSSAAEAKPKHKPRLALASRTFASFDLAIRGRRRMDPVAAHGGGGG
RHHFGPPVGSPFHSPFHGSHGHGAGGQFQQQAAPQFQAYELHGHQAQMLANSMGGGGGNS
GSSMLAKQELVDESTINSAGSNSAGEQGMGSAEPQIMGQTQAGGVGGGGEDPHQQHGAAG
LRQGVMRRPRGRPAGSKNKPKPPVIITRDSASALRAHVLEVAPGCDVVDAVADFARRRQV
GVCVLSATGSVAGISVRQPGGGGGSNGNGNGGVVSIAGRFDILTLSGSFLPQPAPPSATG
LTVYVSGGSGQVVGGAVAGALVATGGPVVIMAASFGNASYERLPLDDEPPQSAAPDLAPL
PAPLHQQQQQQQSLAMMNAIQLPGDEDEAGGYGGWASAGAGSSRVGPY
>Lchi06750
MKDEDDRVWGGPSGDRQGGGFDTENSMDVFGRREGERVEEEEEEEEEEEEEKLARRWWER
VDVGMAGLGPGPGSRYMQQLLRPELHLQRTSQPQHQTTEMDGADDSPEEEPKPNTDTAAA
SSGAAGNNPRRPRGRPPGSKNKPKPPIIITQDSPNSLRSYVLEVSSGADVVECVSTYARR
RGRGVCILSGNGTVVNVTLRQPAAPPGTVATLHGRFEILSLSGTVLPPPAPPGSGGLTIF
LAGGQGQVVGGSVVGPLVASGPVILMAASFSNAVFERLPLEEEEPTAPEQTVASQSSGVT
GSGSGVQIGDVGGGAVPFYNLGLNYQFPGDMYGWGGNAARPPFL
>Lchi06288
MAGLEPGPGSRYVHQLLRPELHLQRLSQLQNQTDQVEDTKDSPEEELKHETDAPSTSSGA
AAGAVRRPRGRPSGSKNKPKPPIIITRDSPNSLRSHVLEISSGADIVECVSTYARRRGRG
VCIMSGGGTVNNVTLHQPAAPPGTVATLHGRFEILSLLGTVLPPPAPPGSGGLTIFLAGG
QGQVVGGTVVGPLMASGPVLLMAASFANAMFERLPLEEEEPAVQVQHPSASQSSGITGGG
QIVDVGSSGGGGSGAVPFYNLGVNMGNYQFPGDVFGWDVVESVLIESMSILESSTAAMQE
IEAIVVAELFDELFLVQEIIFSQIASTFDVSEQIVIIYVGMEKKSEKFIIAFQDKCRLNL
MKTKTEDSRRTSYIKDEETGEIPEFLTGTKVSNLLRPNGLLTEGEAVALILEGVRIVLSS
KGISTFAREDIVVWPLDRHGNFTTHSTSLASLQAGGYPHTVWREASGKDLISLLHGLTPL
FALWEIWIERNRIRYEGKSMEVSRVLKNVIHCLKWASKSVHSRVSSSSAVRFFCEALGIA
EHRPFPLSLSIVKWSKPPPGWVKLNVDRSALGNPGPSGGGGICRGDEGQFLFAFSKGFRS
SSSARAEVRALVQGLSLCVEIGFSNIVLESDSKSTVEAMSEGASKRWKMWYWKGAYGDLL
KRAQVQVVFQPREAN
>Pt1986s00200.1
MSGLEASPGAGAGSRYAAHQLLGPELQLQRDAKTPQPGNFKDDINDPESATTSSSGAGNS
SSGRRPRGRPAGSKNKPKPPIIIARDTPNALRSHLLEISPGSDIVESISNYARRRAHGVC
ILSGSGAVTNVTLRQPGGGGSSAVMTLHGRFEILSLTGTSLPSPAPPEAGGLSISLAGGQ
GQVVGGRVVGPLMASSLVVLMAASFANAMYDRLPVEEDRESVPAVEVQQQQRPAASQSSG
VAGSGGGQVGGGGNNGSSGGGGVPFYNLGVNGMGSYPFAGHGEGDHMFSSAAGLHFK
>Pt04s21840.1
MSGLEASPGAGAGSRYAAHQLLGPELQLQRDAKTPQPGNFKDDINDPESATTSSSGAGNS
SSGRRPRGRPAGSKNKPKPPIIIARDTPNALRSHLLEISPGSDIVESISNYARRRAHGVC
ILSGSGAVTNVTLRQPGGGGSSAVMTLHGRFEILSLTGTSLPSPAPPEAGGLSISLAGGQ
GQVVGGRVVGPLMASSLVVLMAASFANAMYDRLPVEEDRESVPAVEVQQQQRPAASQSSG
VAGSGGGQVGGGGNNGSSGGGGVPFYNLGVNGMGSYPFAGHGEGDHMFSSAAGLHFK
>Cs099950.1
MSDLNSAVHGASSRNANQFLGSDLQLQNFSQTHLPDPNSADSTTPTTGGSSSRRPRGRPA
GSKNKPKPPVIVTRDSPNSLRSHVLEVSPGSDVVESISTYVTRRRYGVCILGGTGAVTNV
NLRQPMSPSGSVMTLHGTFEIVSLTGTALPPSGAGGLTIYLADRQRQGHVVGGSVVGPLR
ASSPVTLMVASFTNAVYDRLPVEEAEPPVQAQASASPSSDITGGGGQLRGIESFNLRDDG
YGWNNNASRPPTTL
>Al491108
MAGYMHPLLGQELHLQRPEDSRTPPDQNNMELNRSEADEAKAETTPTGGAASSATASGSS
SGRRPRGRPAGSKNKPKPPTIITRDSPNVLRSHVLEVTSGSDISEAVSTYATRRGCGVCI
ISGTGAVTNVTIRQPAAPAGGGVITLHGRFEILSLTGTALPPPAPPGAGGLTVYLAGGQG
QVVGGNVAGSLIASGPVVLMAASFANAVYDRLPIEEEETPPPRATGVQQQQPEASQSSEV
TGSGAQACESNLQGGNGGGGVAFYNLGMNMNNFQFSGGDIFGMSGSNGGGGGGLTRPAF
>AtAHL25
MSSYMHPLLGQELHLQRPEDSRTPPDQNNMELNRSEADEAKAETTPTGGATSSATASGSS
SGRRPRGRPAGSKNKPKPPTIITRDSPNVLRSHVLEVTSGSDISEAVSTYATRRGCGVCI
ISGTGAVTNVTIRQPAAPAGGGVITLHGRFDILSLTGTALPPPAPPGAGGLTVYLAGGQG
QVVGGNVAGSLIASGPVVLMAASFANAVYDRLPIEEEETPPPRTTGVQQQQPEASQSSEV
TGSGAQACESNLQGGNGGGGVAFYNLGMNMNNFQFSGGDIYGMSGGSGGGGGGATRPAF
>Bra011612
MSGYMHPLLGQELHLQRPEDSRTPPDHNNMELNRSEADEAKGETTPTGGGAANSATASGS
SSGRRPRGRPAGSKNKPKPPTIITRDSPNVLRSHVLEVTSGSDISEAVSTYATRRGCGVC
VLSATGAVTNVTIRQPAAPTGGGVITLHGRFEILSLTGTALPPPAPPGAGGLTVYLAGGQ
GQVVGGNVAGSLIASGPVVLMAASFANAVYDRLPMEEEETPPPRTTGVQQPQPAASQSSE
VTRSEAQMGESNMGGRNGGVAFYNLGMNMNNFQFSGGDIFGLSGGGGGGGGGDGGGVTRP
AF
>Cpa426.2
MSDLETRHYVHQLLGSDPVQLHPQNSNDDAPSTTTSVSATPTFGRRPRGRPQGSKNKTKP
PVIITQDTPNALRCHILEISNGSDVVESVSNYATRRGQGVCVLSGTGAVTNVVLRQLAGS
GPVTLPGRFEIVSLSGTALPPPAPAGAGGLSVYLAGGQGQVVGGMVAGPLMASGPVVLMA
TSFQNAAYDRLPLEVEKSATAVQPTASQSSGLTGNGEKIGGDGGGGGARGVSHNLESYPF
PGGAGDILGWGFTSV
>AUR62044773
MLELQVDTTKSEPEPASTSSGGGNSNSGGGRRPRGRPAGSKNKPKPPIIITRDSPNALRS
HVLEVSPGSDVVESVTHFATRRGRGVCVFSGTGAVTNVNLRQPAAPAGSVMTLHGRFEIL
SITGTALPPPAPPGQAG
>Al476807
MDGGYDQTGGASRYFHNLFRPELQHQLQPQPQLQPLPQPQQQQSDDESDSNKDPGSDPVT
SGSTPGKRPRGRPPGSKNKPKPPVIVTRDSPNVLRSHVLEVSSGADIVESVTTYARRRGR
GVSILSGNGTVANVSLRQPAAAHGANGGTGGVVALHGRFEILSLTGTVLPPPAPPGSGGL
SIFLSGVQGQVIGGNVVAPLVASGPVILMAASFSNATFERLPLEDEGGEGAGGEVGEVGE
GGGGGGGPPTATSSSPPSGAGQGQLRGNMSGYDQFSGDPHLLGWGAAAAPRPPF
>AtAHL29
MDGGYDQSGGASRYFHNLFRPELHHQLQPQPQLHPLPQPQPQPQPQQQNSDDESDSNKDP
GSDPVTSGSTGKRPRGRPPGSKNKPKPPVIVTRDSPNVLRSHVLEVSSGADIVESVTTYA
RRRGRGVSILSGNGTVANVSLRQPATTAAHGANGGTGGVVALHGRFEILSLTGTVLPPPA
PPGSGGLSIFLSGVQGQVIGGNVVAPLVASGPVILMAASFSNATFERLPLEDEGGEGGEG
GEVGEGGGGEGGPPPATSSSPPSGAGQGQLRGNMSGYDQFAGDPHLLGWGAAAAAAPPRP
AF
>Bra015738
MDGGYDESGGASRYFHNLFRPELHHQLQPQPHLQTHLQPQPHSDDESDSNKDPGPPDSDP
VTSGSSQGKRSRGRPPGSKNKPKPPVIVTRDSPNVLRSHVLEISSGADIVESVNTYARRR
GRGVSVLSGNGAVSNVVLRQPATTHRSNGGVGAGAGGVVTLHGRFDILSMTGTVLPPPAP
PGAGGLSIFVAGAQGQVIGGSVVAPLVASGPVILMAASFSNATFERLPLEDEGGEGGGGG
GPQPPTSASPPSGAAQGDLRGNMSGYDQFSGDPHLLGWGAGAASRPSF
>Bra008262
MDGGYDQSGGASRYFHGLFRSELHNQLQQQAQAQPQPHLQLQPDDESDSNKDSGRLDSDP
VTSGSTPGKRPRGRPPGSKNKLKPPVIVTGDSPNVLRSHVLEVSSGADIVESVNTYARRR
GRGVSVLSGNGTVANVVLRQPVTIHGNNGGTGAGVGGVVTLHGKFDILSITGTVLPPPAP
PGSGGLSIFLSGGQGQVIGGSVVAPLVASGPVILMAASFSNATFERLPLKDEEEEGGGGG
PPPAPTASPPSGPGQGEIRGNPSGYDQFTGDPHSLGWVAGAASRPSF
>Bra003717
MDGGYDQSGHSRYFHNLFRPELQHQLQPQPQPQPQPQPQPQPQSDDESDSNNKYPGQPDS
DQVTSGSTSGKRPRGRPPGSKNKPKPPVIVTRDSPNVLRSHVLEVSSGADIIESVNNYAR
RRGRGVSILSGNGTVANLTLRQPVTTHGNNGGTEAGAGGVVTLRGRFEILSITGAVLPPP
APPGCGGLSIFVAGEQGRVIGGRVVAPLVASGPVILMAASFSNATFERLPLEEEGGEGGG
DVGGGVPPPATSETAPSGVAQGELRVNMSGYDQFSGWGAGAASRPSF
>Al472326
MEGGYEQGGGASRYFHNLFRPEIHHQQLQPQGGINLIDQHHHQHQQHHQQQQQQQKSDDS
RESDHSNKDHHQQGRPDSDPNTSSSAPGKRPRGRPPGSKNKAKPPIIVTRDSPNALRSHV
LEVSPGADIVESVSTYARRRGRGVSVLGGNGTVSNVTLRQPVNPGNGGGVSGGGGVVTLH
GRFEILSLTGTVLPPPAPPGAGGLSIFLAGGQGQVVGGSVVAPLIASAPVILMAASFSNA
VFERLPIEEEEEEGGGGGGGGGGGPPQMQQAPSASPPSGVTGQGQLGGNVGGYGFSGDPH
LLGWGAGTPSRPPF
>AtAHL27
MEGGYEQGGGASRYFHNLFRPEIHHQQLQPQGGINLIDQHHHQHQQHQQQQQPSDDSRES
DHSNKDHHQQGRPDSDPNTSSSAPGKRPRGRPPGSKNKAKPPIIVTRDSPNALRSHVLEV
SPGADIVESVSTYARRRGRGVSVLGGNGTVSNVTLRQPVTPGNGGGVSGGGGVVTLHGRF
EILSLTGTVLPPPAPPGAGGLSIFLAGGQGQVVGGSVVAPLIASAPVILMAASFSNAVFE
RLPIEEEEEEGGGGGGGGGGGPPQMQQAPSASPPSGVTGQGQLGGNVGGYGFSGDPHLLG
WGAGTPSRPPF
>Bra025854
MEGGYEQGGGASRYFHNLFRPEIHHQQLQQQGGINLFDQHHQQQQHQQQQQQQPSDDSRE
SDHSNKDHHQPGLPDSDPATSSSAPGKRPRGRPPGSKNKAKPPIIVTRDSPNALRSHVLE
VSPGADIVECVSTYARRRGRGVSVLGGNGTVSNVTLRQPVTPGNSGGGAGGGVVTLHGRF
EILSLTGTVLPPPSPPGAGAPVILMAASFSNAVFERLPIEEEEERGGGGVGEGEGPPQMQ
QAPSPSPRSGVTGQGQLGGNVGGYGFSSDPHLLGWGAGTPSRPPFT
>Bra016444
MEGGYEQGGGASRYFHNLFRPEIHHQQQLQPQGGINLFDQHHHQQQQHQQQQEQPSDDSR
ESDHSNKDHHHQTGRPDSDPATSSSAPGKRPRGRPTGSKNKPKAPIIVTRDSPNTLRSHV
LEVSPGADIVESLSTYARRRGRGVSVLGGNGTVSNVTLRQPVTPGNGGGVGAGAGGVVTL
HGRFEILSLTGTVLPPPAPPGAGGLSIFLSGGQGQVIGGSVVAPLVASAPVILMAASFSN
AVFERLPIEEEEEEGGGGGGGGGGPPQMQHAPSASPPSGVTGQGQLGGNVGGYGFPGDPH
LLGWGAGTPSRPPFN
>Bra012256
MEGGYEQGGGANSRHFHNLFRPEIHHQQFQPQGGINLTDQHRHQQQHEQHQQPSDDSRES
DHSNKDHHQPGGPDSSDRATSSSAPGKRPRGRPPGSKNKAKPPIIVTRDSPNALKSHVLE
VSPGADIVESVSTYARRRGRGVSVLGGNGTVSNVTLRQPVTSGNGVGVGAGGVVTLHGRF
EILSLTGTVLPPPAPPGAGGLSIFLAGGQGQVVGGVVVAPLVASAPVILMATSFSNAVFE
RLPIEEEEEEGGDGGAGGAPQMQQAPSASPPSGVTGQGQLGGNVGGYGFSADPHLHGWGA
GTPSRPPFN
>Gm06g01650.1
MTPAALHLQPQSDDDDGEGPFSTQRRPRGRPMGSKNKPKPPVIVTRDSPNVLRSHVLEVS
SGADVVESLSNYARRRGRGVSVLSGSGTVANVVLRQPAGSVLTLHGRFEIVSMTGTVLPP
PAPPGSDGLSVYLSGAQGQVVGGVVVAPLVASSHVVLVAASFANAMFERLPLPLNQHDDD
DQGEVFGWGGTGTTSSTSTAPPKTHPF
>Pt05s27850.1
MAGFEGNNSRYVHGQNHNNLLRPELHLIQRPSSIPSSDSRDNNNTPSPPDHANQTAHHHP
DSSATTSSGGGTNPNRRPRGRPAGSKNKPKPPIIVTRDSPNALRSHVIEISNGADIVESV
STYARKRGRGVCVLSGSGTVANVTLRQPASPAGSVLTLHGRFEILSLSGTVLPPPAPPGA
GGLSIFLSGGQGQVVGGNVVGPLMAAGPVVLMAASFANAVFERLPLDDQEEAGAVQVQPT
ASQSSGVTGSGGQMGDGGGGSGTGGAGSGFFNMAGGAHHGNYPFSGDLFGPWGGSAARPP
F
>Pt02s00560.1
MAGYESTSTGNNSRYLHHNHNLLRPELHLIQRPSTIPSSDSKENNTPSPDHAKPIATSDH
HPDRTTSGTSSGGGGTNPSSRPRGRPAGSKNKPKPPIIVTRDSPNALRSHVLEVSSGADI
VESVSNYARKRGIGVCVLSGSGSVANVTLRQPASPAGSVLTLHGRFEILSLSGTVLPPPA
PPGAGGLSIFLSGGQGQVVGGNVVGLLMAAGPVVLMAASFANAVFERLPLDDQEEAGAVQ
VQPTASQNSGVTGSGGQMGDGGGGSSTGGGGFFPMGGAHHGTYPFSADLFGSWGGNASRP
PF
>Mes013114m
MAGYEPTATGAGSRYIHQLLRPELHLQRPSISDQPSPDSKDNTSPQAKDHRAVDTDAAAT
SSGSNRRPRGRPPGSKNKPKPPIIVTRDSPNALRSHVLEVSTGSDIMESVSNYARKRGRG
VCVLSGNGTVANVTLKQPASPAGSVVTLHGRFEILSLSGTVLPPPAPPGAGGLSIFLSGG
QGQVVGGSVVGPLVASGPVVLMAASFANAVFERLPLDEEEGNVQVQSTASQSSGVTGGGG
GQLGDGVGGGSGSGSGNGGAFFNMGGNVGNYPFSGDLFGWGGGSGARPPF
>Mes024479m
MAAGYEPTSTGAGSRYVHQLLRPDLHLQRLPFPAQSSPDSKGNTSPQAKDHKSDDTDVAA
TSSGSNRRSRGRPPGSKNKPKTPIIVTRDSPNALRSHVLEVSTGSDILESVFSYAMKRGR
GVCILSGNGTVANVKLKQPASPAASVATLHGRFEILSLSGTVLPPPAPPGAGGLSIFLSG
GQGQVVGGNVVGPLLASGPVVLMAASFENAVFERLPLEKEEGNVQVQSTASQSSGVTGGG
GAGQLGDGGGGNEYPDLFGWGGSGAKPPN
>Rc30.m014241
MAGYNNEQSATGTGSRYVHQLLRPELHLQRPSFPSQPSSDSKDNNISPQSKDHNKFSDSE
AAAATSSGSNRRPRGRPAGSKNKPKPPIIVTRDSPNALRSHVLEVSTGSDIMESVSIYAR
KRGRGVCVLSGNGTVANVTLRQPASPAGSVVTLHGRFEILSLSGTVLPPPAPPGAGGLSI
FLSGGQGQVVGGSVVGPLMASGPVVLMAASFANAVFERLPLDEEDGTVPVQSTASQSSGV
TGGGGGAGQLGDGGGGGGAGLFNMGGNVANYPFSGDLFGWGVNAARPPF
>Cpa26.5
MAGLESGPGSRYVQNLFRPELHHLHRPSINPPPPQPPLSSDSKDSHENTYQKPDSDDPTA
PSASASNRRPRGRPPGSKNKPKPPIIVTRDTPNALRSHVLEVTTGADIVDSVSNYARRRG
RGVSVLSGTGTVANVTLRQPAAPAGSVVTLHGRFDILSLTGTVLPPPAPPGAGGLSIFLA
GGQGQVVGGSVVGPLLASGPVVLMAASFSNAVFERLPLDEEEAQALQVQPTASQSSGVTG
SAQQLAEGGGGSSSAGAGGGGGGSFFTMGGANVGGYPFSGDLFGWGGNGVRPPF
>MtCU179634_7.1
MDFNHYSLGLMRGESDSDAGASSGGGAPNRRPRGRPPGSKNKPKPPIIVTRDTPNALRSH
VLEVSTDVDIMESISNYARRRGRGVCILSGSGTVTNVNLRQPAASVVTLHGRFEILSLSG
TVLPPPAPPASSGISIFLSGGQGQVVGGSVVGPLIASGPVVLMAASFANAVFERLPLEED
DEAPANVPTTQVQPAASQSSGVTGGGEAAGTAHPAEGNMAFGNNYSFSAELLGWGGNAAN
ERPPF
>Mdp212634
MAGYNINESASVSAASSAPTSTASPYVHPLFRPQLHLQLQQLHHHPIIPQQQQHHHQQEE
QDDDDDQDDDQDHNITKIESSDTAATSSGGGGGGGGTGGSTRRPRGRPAGSKNKPKPPII
VTRDSPNALRSHVLEVSDGADIMDSVSIYARRRGRGVCVLSGSGTVTNVTLRQPAAPPGS
VVTLHGRFELLSLSGTVLPPPAPPGAGGLSIFLSGGQGQVVGGNVVGPLMASGPVVLMAA
SFANAVFERLPLDDPEEGTTTPTGGGGGGSLQIHQPTGSQSSGVSGGLGDGTAGSSGGGG
GGGGGAGLFNLGGNMAANYPFPGXDFFGWGGGSGSGSTPRPPF
>Mdp859711
MAGYNINESASVSAASSAPTSTASPYVHPLFRPQLHLQLQQLHHHPIIPQQQQHHHQQEE
QDDDDDQDDDQDHNITKIESSDTAATSSGGGGGGGGTGGSTRRPRGRPAGSKNKPKPPII
VTRDSPNALRSHVLEVSDGADIMDSVSIYARRRGRGVCVLSGSGTVTNVTLRQPAAPPGS
VVTLHGRFELLSLSGTVLPPPAPPGAGGLSIFLSGGQGQVVGGNVVGPLMASGPVVLMAA
SFANAVFERLPLDDPEEGTTTPTGGGGGGSLQIHQPTGSQSSGVSGGLGDGTAGSSGGGG
GGGGGAGLFNLGGNMAANYPFPGXDFFGWGGGSGSGSTPRPPF
>Mdp892159
MAGYNINESASVSAASSAPTSTASPYVHPLFRPQLHLQLQQLHHHPIIPQQQQHHHQQEE
QDDDDDQDDDQDHNITKIESSDTAATSSGGGGGGGGTGGSTRRPRGRPAGSKNKPKPPII
VTRDSPNALRSHVLEVSDGADIMDSVSIYARRRGRGVCVLSGSGTVTNVTLRQPAAPPGS
VVTLHGRFELLSLSGTVLPPPAPPGAGGLSIFLSGGQGQVVGGNVVGPLMASGPVVLMAA
SFANAVFERLPLDDPEEGTTTPTGGGGGGSLQIHQPTGSQSSGVSGGLGDGTAGSSGGGG
GGGGGAGLFNLGGNMAANYPFPGSDFFGWGGGSGSGSTPRPPF
>Ppa20689m
MAGYNESLSTTSAPTASRYVHQLFHPDLHLQVHQQQQLHHHHQQQQSDDSHHQDDQDHNN
NKIIESSDTAATSSGGGGDGDGGSGSGGPTRRPRGRPAGSKNKPKPPIIVTRDTPNALRS
HVLEISAGADIMESVSIYARRRGRGVCVLSGSGTVANVTLRQPAGSVVTLHGRFEILSLS
GTVLPPPAPPGAGGLSIFLAGVQGQVVGGCVVGPLLASGPVVLMAASFGNAVFERLPLDD
PEEGTPTGGNGGGGGLQVQQPTASQSSGVTGGLGEGTGGNSGGGAGLFNLGGNMAANYPF
SGPDLFGWGGGSTPRPPF
>AUR62035176
MKKRNKKSRLIEEKGKLHTKTETGSHAYGGMNPADAEGRIVDVLGIMSGYDGGGGHGHGL
MGSESQTTSESADVDRSDPAAAGATSSGGGGPMRRPRGRPSGSKNKPKPPIVVTRDTPNA
LRSHMLEVSSGADVMESLSAYARKRGRGVSVISGTGTVMDVTLRQPADSSSVATLHGRFE
ILSITGTVLPPPAPPGAGGLSIFLSGGQGQVVGGCVVGPLLASGPVMLMAASFSNAVFER
LPLDDHQEDVQVPPDHPSAAAGGGGEAAPRPPF
>Sb04g030040.1
MPGMDPGGGGSSRYFHQLLRPQQQQQPSPLSPNSHVKMEHHHKMSPDKSPVGGEAEAGGS
GGGGDQPSSSALVPVEGGSGGGGGSGSGTPTRRPRGRPPGSKNKPKPPIIVTRDSPNALH
SHVLEVAAGADVVDCVAEYARRRGRGVCVLSGGGAVVNVALRQPGASPPGSMVATLRGRF
EILSLTGTVLPPPAPPGASGLTVFLSGGQGQVIGGSVVGPLVAAGPVVLMAASFANAVYE
RLPLEGEEEETAAAAAGAEPQDQVAQSAGPPGQQPTASQSSGVTGGGDAGGGGMSLYNLA
GNVGAYQLPGDNFGGWSGGGGGGVRPPF
>Zm2G028397_T01
MPGMDPGGGGSSRYFHQLLRPQQQQSSPLSPNSHVKMEHHRMSPDKSPVGEAEAGGSGAG
ADQPSSSAMVPVEGGGSGSGTGGTPTRRPRGRPPGSKNKPKPPIIVTRDSPNALHSHVLE
VAAGADVVDCVAEYARRRGRGVCVLSGGGAVVNVALRQPGASPPGSMVATLRGRFEILSL
TGTVLPPPAPPGASGLTVFLSGGQGQVIGGSVVGPLVAAGPVVLMAASFANAVYERLPLE
GEEEETAAAAAAGAEPQDQVAQSAGPPGQQPTASQSSGVTGGDAAGGGGMSLYNLAGNVG
AYQLPGDNFGGWSGGGGGGVRPPF
>Zm2G179639_T01
MPGMDPGGGGSSRYFHQLLRPQQQQPSPLSPNSHVKMEHHRMSPDKSPVVGEADAGGSGA
GGDQPSSSAMVPVEGGGSGTGTPTRRPRGRPAGSKNKPKPPIIVTRDSPNALHSHVLEVA
AGADVVDCVAEFARRRGRGVCVLSGGGAVANVALRQPGASPPGSMVATLRGRLEILSLTG
TVLPPPAPPGASGLTVFLSGGQGQVVGGSVVGPLVAAGPVVLMAASFANAVYERLPLEGE
EEEDETAAGAAGAEPQDQVAQSSAGPPGQQPTASQSSGVTGGDAGMSLYNLAGNVGAYQL
PGDSLGGWSGGGVRPPF
>Os02g48320.3
MAGMDPGGGGAGAGSSRYFHHLLRPQQPSPLSPLSPTSHVKMEHSKMSPDKSPVGEGDHA
GGSGSGGVGGDHQPSSSAMVPVEGGSGSAGGSGSGGPTRRPRGRPPGSKNKPKPPIIVTR
DSPNALHSHVLEVAGGADVVDCVAEYARRRGRGVCVLSGGGAVVNVALRQPGASPPGSMV
ATLRGRFEILSLTGTVLPPPAPPGASGLTVFLSGGQGQVIGGSVVGPLVAAGPVVLMAAS
>Bd3g53220.1
MAGMDPGPGGGSPGGASSSRYFHHLLRPQQQQQQPSPLSPTSHVKMEHSKLTSPDNNNSP
AGGDAAADAGGGSGDQPSSSAMAPDGSGGSGGPTRRPRGRPAGSKNKPKPPIIVTRDSPN
ALHSHVLEVAAGADIVDCVAEYARRRGRGVCVLSGGGAVVNVALRQPGASPPGSVVATLR
GRFEILSLTGTVLPPPAPPGASGLTVFLSGGQGQVIGGSVVGSLVAAGPVVLMAASFANA
VYERLPLEGEEEDQAAAAAAAAAAGAEAQQDQVAQSAGPHGQQPAASQSSGVTGGDAAGG
MSLYNLAGNVGNYQLPGDNFGGWGGGGGGAGGVRPPF
>Sb10g012980.1
MAGMDPGGGGGTASHYLELLRAQQLQHQQPSAPLSPSSHVKMERSAPSPENVDPGGDQPA
LEGSGGSGGPMRKPRGRPPGSKNKPKPPIIITRDSPNALHSHVLEVAAGADIVECVSEYA
RRRCRGVCVLSGGGAVSNLALRQPGAEPPGSLVATLRGQFEILSLTGTVLPPPAPPGASS
LSVYVAGGQGQVMGGSVVGQLIAAGPVVLMAASFANAVYERLPLEAEEEEAATAAAAAAA
ATETQGAAEPAEGQPQQQEASQSSGVTGGDGGGGGIGHGMSLYDLGGNAAGYQLPGENFG
TWSGGMRPPF
>Zm2G024005_T01
MAGMDPGGGGGAASHYLELLRAQQQQLLQQHQQAPLSPSSHVKMERSAPSPENVDPGGDQ
PASEGSGGSGGPTRKPRGRPLGSKNKPKPPIIITRDSPNALHSHLLEVAAGADIVECVSE
YARRRCRGVCVLSGGGAVSNLALRQPGADPPGSLLATLRGQFEILSLTGTVLPPPAPPGA
SNLSVYVAGGQGQVMGGSVAGQLIAAGPVVLMAASFANAVYERLPLEEEEEEAATAAAAA
AAVTETQGAAVEPAEGQQQEASQSSGVTGGDVGGIGHGMSLYDLGGNAAGYELPGENFGT
WSGGIRPPF
>Os06g22100.2
MAGMDPTGGGGGGGVAAHYLHMLRAQQHQPLSPAGDVKAERSMLSPDESPGADADLGSDH
PTSSAMVAAEDSGGGSGSGGPMRRPRGRPLGSKNKPKPPIIVTRDSPNAFHSHVLEVAAG
TDIVECVCEFARRRGRGVSVLSGGGAVANVALRQPGASPPGSLVATMRGQFEILSLTGTV
LPPPAPPSASGLTVFLSGGQGQVVGGSVAGQLIAAGPVFLMAASFANAVYERLPLDGEDP
EAEAAAATPPGDAAQPTGPPPPQQQPTASQSSEVTAGDGGGGGGLGMYLGGHVGSYQQQQ
QQLPGPGDNFGSWSGSIRPPPF
>Sb10g024540.1
MASSKWWEQAALDFPSPQPHQAVPMPPALAPAVASPEGGGKQQQQPQQAGAGAAGAIVPL
RRPRGRPLGSKNKPKPPVIITRDSPDALHSHVLEVAPGADVSACVAEYARRRGRGVCVLG
ASGAVGDVAVRGATAPLRGRFELLSVTGTVLPPPAPPEASGLAVLVSAGQGQVLGGCVVG
PLVAAGPVTIFAATFANAVYERLPLADAPELDVKPDLSTATSAGGQDVQQQQQQQPQLPM
APSHQQPPAAMGAGGYADHRSPPYPWGGGV
>Zm2G033480_T01
MASSKWWEQAALDFPPPQQHHHQQPQPQQQPHQAVPMPPALATAPAGAVGASPEGKQQGQ
QQAGAIVPLRRPRGRPLGSKNKPKPPVIITRDSPDALHSHVLEVSPGADVCACVAEYARR
RGRGVCVLGASGAVGDVAVRGAAAPLRGRFELLSVTGTVLPPPAPPEASGLAVLVSAGQG
QVLGGSVVGPLVAAGPVTIFAATFANAVYERLPLADAPELEVKPDLSTATSAGGQDVQPQ
LPMAPSHQQPPDMGAGYAGHRSPPYPWGGDV
>Os06g41860.1
MAASNNKWWQAALDFPPPPPPVNVPAAAPAGAASPESKQQAAAGAIVPLRRPRGRPLGSK
NKPKPPVIITRDSPDALHSHIIEVAPGADVAACVAEYARRRGRGVCLMGASGAVADVAVR
GAAAPLPGRFELLSVTGTVLPPPAPPGASGLSVLLSAGQGQVVGGCVVGPLVAAGPVTLF
AATFANAVYERLPLADAADVADVKPDLSSAAAAATSTSAPQEVQQQQLPLPPSSHHPQAM
PATYPDHRSPPYAWAGGV
>Bd1g35720.1
MPPPSSTAPAAPPAAAASAQSQDQPAPGAAGAMVPLRKPRGRPLGSKNKPKPPVIITRDS
PDALHSHVLEVSPGADVSACVAQYARARGRGVCVLGASGTVADVAVRVPGAPAAGALPLT
LPGRFELLSVTGTVLPPPAPAEASGLAVLLAAGQGQVLGGRVVGPLVAATPVTLFAATFA
NAVYERLPLQDDAVVDVKPNVSAADAQQAQQPQELPLAMSQAMAMGGAAGYPVVHRASPP
YAWGGGHGHGSGGI
>AUR62018724
MAGLDLGTANRYVHQLHHQGHHRPDLHLQQRSDPSEEDDXXXXXXXXIDHDDHDHHGLDL
VNVSGGGSGQSGPGDVVGRRPRGRPPGSKNKPKPPVIITRESANTLRAHILEVASGCDIF
DCVASYARRRQRGICVLSGTGTVTNVSLRQPGGGGGTSASAVVTLHGRFEILSLSGSFLP
PPAPPGATSLTIFLAGGQGQVVGGNVVGELVAAGPVIVIAASFTNVAYERLPLEEEESAA
AAAGGGGGALQMQTGTAGGNGAQFPDSSSGLPFLNLPLNMQNCQLPVDGWAAANSNSAGR
PPFG
>AUR62007280
MAGLDLGTANRYVHQLHHQGHHRPDLHLQQRSDPSEXXXXXXXXXXIDHDEHDHHGLDLV
NVSGGGSGQSGPGDVVGRRPRGRPPGSKNKPKPPVIITRESANTLRAHILEVASGCDIFD
CVASYARRRQRGICVLSGTGTVTNVSLRQPGGGGGTSGSAVVTLHGRFEILSLSGSFLPP
PAPPGATSLTIFLAGGQGQVVGGNVVGELVAAGPVIVIAASFTNVAYERLPLEEEESAAA
AAGGGGGALQMQTGPAGGNGAQFPDPSSGLPFLNLPLNMQNCQLPVDGWAAANNNSAGRP
PFG
>Al493093
MAGLDLGTAFRYVNHQLHRPDLHLHHNSSSDDVTPGAGMGHFTVDDEDNNNNNNHQGLDL
ASGGGSGSSGGGGGHGGGGDVVGRRPRGRPPGSKNKPKPPVIITRESANTLRAHILEVTN
GCDVFDCVATYARRRQRGICVLSGSGTVTNVSIRQPSAAGAVVTLQGTFEILSLSGSFLP
PPAPPGATSLTIFLAGGQGQVVGGSVVGELTAAGPVIVIAASFTNVAYERLPLEEDEQQQ
QLGGGSNGGGNLFPEVAAGGGGGLPFFNLPMNMQPNVQLPVEGWPGNSSGRGPF
>AtAHL23
MAGLDLGTAFRYVNHQLHRPDLHLHHNSSSDDVTPGAGMGHFTVDDEDNNNNHQGLDLAS
GGGSGSSGGGGGHGGGGDVVGRRPRGRPPGSKNKPKPPVIITRESANTLRAHILEVTNGC
DVFDCVATYARRRQRGICVLSGSGTVTNVSIRQPSAAGAVVTLQGTFEILSLSGSFLPPP
APPGATSLTIFLAGGQGQVVGGSVVGELTAAGPVIVIAASFTNVAYERLPLEEDEQQQQL
GGGSNGGGNLFPEVAAGGGGGLPFFNLPMNMQPNVQLPVEGWPGNSGGRGPF
>Bra040183
MAGLDLGTAFGYVNHQLHRPDLHLHHSSASDDVTPGAGLGHFTVDDDDNNHQGLDLASGG
GSGSSGGGGGDGGGGGNVVGRRPRGRPPGSKNKPKPPVIITRESANTLRAHILEVTSGCD
VFDCVATYARRRQRGICVLSGSGTVTNVTIRQPSAAGAVVTLQGTFEILSLSGSFLPPPA
PPGATSLTIFLAGGQGQVVGGSVVGELTAAGPVIVIASSFTNVAYERLPLEEDEQQHLGG
GGGSNGGGNLFPEVSAGGGGGGLPFFNLPMNMQPNVQLPVEGWPGNSGGRGPF
>Bra012639
MAGLDLGTSFRYVNHQLHRPDLHLHHNSSSDDVTPGVGIGHFTADDEDNNHQGLDLASGG
GGSGSSGGGHGGGGGDGVGRRPRGRPPGSKNKPKPPVIITRESANTLRAHILEVTNGCDV
FDCVATYARRRQRRICVLSGSGTVTNVSIRQPSAAGAVVTLQGTFEILSLSGSFLPPPAP
PGATSLTIFVAGGQGQVIGGSVVGELTAAGPVIVIAASFTNVAYERLPLEEDEQQHLGGG
GGANGGGNLFPEVAGGGGGGLPFFNLPMNMQPNVQLPVEGWPGNSGGRGPF
>Gm01g40680.1
MAGLDLGTASRFVQSLHRPDFNQQQESEEDAKPQDGPQQGDVVGRRPRGRPAGSKNKPKP
PVIITRESANALRAHILEVASGCDVFESVASYARRRQRGICILSGSGTVTNVSLRQPASA
GAVATLHGRFEILSLTGSFLPPPAPPGATSLSIYLAGGQGQVVGGSVVGELTAAGPVIVI
AASFTNVAYERLPLEEEEEQVQISGAAANNNNNSNPYHDPSSGLPFFNLPMNVQLPVDAW
AGNSTTRSPF
>Gm11g04630.1
MAGLDLSTASPFVQSLHRPDFNQQHDSGEDAKQSAEDGPHHQGDVVGRRPRGRPAGSKNK
PKPPVIITRESANTLRAHILEVANGCDVFESVASYARRRQRGICILSGSGTVTNVSLRQP
ASAGAVVTLHGRFEILSLTGSFLPPPAPPGATSLSIYLAGGQGQVVGGSVVGELIAAGPV
IVMAASFTNVAYERLPLEEEEEQVEISGVAGNNSNPFPDPSSGLPFFNLPMNVQLPVDAW
AGNSTTRSPF
>Gm18g48260.1
MAGIDLGSASHFVHHRLERPDLEDDENQQDQDNNLNNHEGLDLVTPNSGPGDVVGRRPRG
RPPGSKNKPKPPVIITRESANTLRAHILEVSSGCDVFESVATYARKRQRGICVLSGSGTV
TNVTLRQPAAAGAVVTLHGRFEILSLSGSFLPPPAPPGATSLTVFLGGGQGQVVGGNVVG
PLVASGPVIVIASSFTNVAYERLPLDEEESMQMQQGQSSAGGGGSGGGVSNNSFPDPSSG
LPFFNLPLNMPQLPVDGWAGNSGGRQSY
>Gm09g38120.1
MAGIDLGSASHFVHHRLQRPDLEDDENQQDQDNNLNDHEGLDLITPNPGPGDVVGRRPRG
RPPGSKNKPKPPVIITRESANTLRAHILEVSTGCDVFESVATYARKRQRGICVLSGSGTV
TNVTLRQPAAAGAVVTLHGRFEILSLSGSFLPPPAPPGATSLTVFLGGGQGQVVGGNVVG
PLVASGPVIVIASSFTNVAYERLPLDEDESMQMQQGQSSAGDGSGDHGGGVSNNSFPDPS
SGLPFFNLPLNMPQLPVDGWAGNSGGRQSY
>Mt7g092530.1
MNTFLVVRMVASSTTLFVSLSLSFPFQSHPIPFSLQYSIDPFVFLFYMAGIDLGSASQHF
VHRLQRPDLEVHDESQDQDGNNNNNHEGLDLVSPNHGLGDVVGRRPRGRPPGSKNKPKPP
VIITRESANTLRAHILEVSSGCDVFDSVATYARKRQRGICVLSGSGTVTNVTLRQPAAAG
SVVTLHGRFEILSLSGSFLPPPAPPGATSLSVFLGGGQGQVVGGNVVGPLVASGPVIVIA
SSFTNVAYERLPLDEDESLQMQQGQSSAGGGGGGGDGVNNSFPDPSSGLPFFNLPLNMPQ
LPVDGWAGNSGGRQSY
>Lchi01373
MAGLDLSTASSAGPGDIVGRRPRGRPPGSKNKPKPPVIITRESANTLRAHILEVGGGSDV
FDCIAMYARRRQRGICILSGSGTVTNVTLRQPAAAGAVVTLHGRFEILSLSGSFLPPPAP
PGATSLTIYLAGGQGQVVGGSVVGALIAAGPVIVIGASFTNVAYERLPLDEDEQLQMQPS
AAQASGGDGGIANPFPDPSSAFPFLNLPLGMPPNCQLPVDWAGNAVGRPPY
>Pt01s02520.1
MAGLDLGTTSRYVHQLHHRPDLHLQHQPDPEDHDSNRAGGGLGGGSGGHFSTDHHHDDGS
HQGLDLVAAAANSGQGDLVGRRPRGRPAGSKNKPKPPVIITRESANTLRAHILEVGNGCD
VFECVANYARRRQRGICILSGAGTVTNVSIRQPAAAGAIVTLHGRFEILSLSGSFLPPPA
PPGATSLTIFLAGGQGQVVGGSVVGELTAAGPVIVIAASFTNVAYERLPLDEDDQLQMQS
GGGGGGGAGGGGVGNSPFNESGTPSGGLPFFNLPLNMTANVQLPVDGWGGNSGGRVPF
>Pt03s09010.1
MAGLDLGTTSRYVHQLHHRPDLQLQHQPDPEDEDPNRAGDGLGSVGRFSTDHNPDDGLHQ
GLDLVATAANSGPGDIMARRPRGRPPGSKNKEKPPIIITRESANTLRAHILEVGSGCDVF
ECVGNYARRRQRGICILSGAGTVTNVSIRQPAAAGSIVTLHGRFEILSLSGSFLPPPAPP
GATSLTIFLAGGQGQVVGGSVVGELTAAGPVIVIAASFTNVAYERLPLDEDDQLLMQSGG
GGGGGAGGGIGVGNNGPFNEAGAASGGLPFFNLPLNMPSNVQLPVNGWAGNSGGRAPF
>Rc27.m40
MAGLDLGTTRYVHQLHHRPDLHLQRQLESEDHDSNRPGGGHFSTDHHQQHEDGSQQGLDL
VAAATNSGDIVARRPRGRPPGSRNKPKPPVIITRESANTLRAHILEVGNGCDVFECISNY
ARRRQRGICILSGAGTVTNVSIRQPAAAGAVVTLHGRFEILSLSGSFLPPPAPPGATSLT
IFLAGGQGQVVGGSVVGELTAAGPVIVIAASFTNVAYERLPLDEDEQLQMQSGSSGGGGG
SGVGNNPFPDGAATSGGLPFFNLPLTMPSNVQLPVDGWAGTNSGSRAPF
>Mes013068m
MAGLDLGTTSRYVHQLHHRPDLHLQHQPEPEDHDSNRHGGGGVAAHFQSDHQHHDDASHQ
GLDLVAAAANTGPGDLVARRPRGRPPGSKNKPKPPVIITRESANTLRAHILEVGNGCDVF
ECVANYARRRQRGICILSGAGTVTNVSIRQPAAAGAVVTLHGRFEILSLSGSFLPPPAPP
GATSLTIFLAGGQGQVVGGSVVGELTAAGPVIVIAASFTNVAYERLPLEEDEQLQMQSGG
GSSGGGVGNNPFPDGAATSGGLPFFNLPLNMPPNVQLPVDGWAGNSGNRAPF
>Mes034448m
MAGLDLGTPSRFVHQLHQRPDLHLQHHLEPDDHDSNRHGGGGGVGAHFSTDHHHQQHEDG
SNQGLDLVAGAGNSGPEDIGGRRPRGRPPGSKNKPKPPIIITRESANTLRAHILEVGNGC
DVFECIANYARRRQRGICVLSGAGTVTNVTIRQPAAAGAVVTLHGRFEILSLSGSFLPPP
APPGATSLTIFLAGGQGQVVGGSVVGELTAAGPVIVIAASFTNVAYERLPLEEDEQLQMQ
NGDGSGEGGSGGGVGNNPFPDGAPTSGGLPFFNLPLNMQPNLQLPVDGWTGNSRAPF
>Cpa300.4
MAGLDLGTASRYVHQLHRPDLHQPDLEDHQEAGGGPTGGQFSDDGASHQGANSGSGDLVA
RRPRGRPPGSKNKPKPPVIITRESANTLRAHILEVGNGCDVFDCVANYARRRQRGICVLS
GSGTVTNVSIRQPAAAGAIVTLHGRFEILSLSGSFLPPPAPPGATSLTIFLAGGQGQVVG
GNVVGELMAAGPVIVIAASFTNVAYERLPLEEDDQLQMQSGGGGGGGSGSGGSGGGNSMF
AEAAGSGQGGGLPFFNLPLNMPPNVQLPF
>Mdp934489
MAGLDLGSVPRYVHQLHRQDLHLQQQQQQQTDSEDDAIVKRSTGQFSGDDHHQGGLDLGG
INGGSGDIVARRPRGRPPGSKNKPKPPVIITRESANTLRAHILEVGNGCDVFDCVATYAR
RRQRGICILSGSGTVTNVTLRQPAAAGAVVTLHGRFEILSLSGSFLPPPAPPGATSLTIF
LAGGQGQVVGGSVVGELTAAGPVIVIASSFTNVAYERLPLDEEEQLQVQVPQGSGGSGGG
GGGGSVGNNPFPDPSSGLPFFNLPLNMQNVQLPIDGWAGNGNNSGGRPLF
>Ppa19786m
MAGLDLGSAPRYVHQLHRQDLHLQQQQQTDSEDDAVVNRSTGQFSAEDHHQGLDLGGINP
GSGDIVARRPRGRPPGSKNKPKPPVIITRESANTLRAHILEVGNGCDVFDCVATYARRRQ
RGICILSGSGTVTNVSLRQPAAAGSVVTLHGRFEILSLSGSFLPPPAPPGATSLTIFLAG
VQGQVVGGSVVGELTAAGPVIVIASSFTNVAYERLPLDEEEQLQVQVPQGSGGSGGGGVG
VGNNPFPDPSSGLPFFNLPLNMQNVQLPIDGWAGNNSGGRPPF
>Mdp946489
MAGLDLGSASRYVHQLHRQDLQLQQQHQQQTDSEDDAVANRSTGRFSSGDDHQGSLNLGG
INGGSXEIVARRPRGRPPGSKNKPKPPVIITRESANTLRAHILEVGNGCDVFDCVATYAR
RRQRGICILSGSGTVTNVTLRQPAAVGAVVTLHGRFEILSLSGSFLPPPAPPGATSLTIF
LAGGQGQVVGGSVVGELTTAGPVIVIASSFTNVAYERLPLDEEEQLQVQDPQGSGGTGGG
GGGVGGVSVGNNPFPDPSSGLPFFNLPLNMQNVQLPFDGWAGDGNNSGDRPPF
>Gm17g16660.1
MAGLDLGSASRFVQNLHRPDLHLQQNFQQHQDQQHQRDLEEQKTPPNHRMGAPFDDDSDD
RSPGLELTSGPGDIVGRRPRGRPPGSKNKPKPPVIITRESANTLRAHILEVGSGSDVFDC
VTAYARRRQRGICVLSGSGTVTNVSLRQPAAAGAVVTLHGRFEILSLSGSFLPPPAPPGA
TSLTIYLAGGQGQVVGGNVIGELTAAGPVIVIAASFTNVAYERLPFREMNNSSNNSSFRF
SHWNDVVSRKQQQQ
>Gm05g23630.1
MAGLDLGSASRFVQNLHLPDLHLQQNYQQPRHKRDSEEQETPPNPGTALAPFDNDDDKSQ
GLELASGPGDIVGRRPRGRPSGSKNKPKPPVIITRESANTLRAHILEVGSGSDVFDCVTA
YARRRQRGICVLSGSGTVTNVSLRQPAAAGAVVRLHGRFEILSLSGSFLPPPAPPGATSL
TIYLAGGQGQVVGGNVVGELTAAGPVIVIAASFTNVAYERLPLEEDEQQQQQLQIQSPAT
TSSQGNNNNNPFPDPSSGLPFFNLPLNMQNVQLPPF
>Mt8g102710.1
MQNIHRQNLHLQQQHHHQNQHDSEEQESNRASVGGGAPFSSNEEDDRSQGLELGSAAGPG
DVVGRRPRGRPPGSKNKAKPPVIITRESANTLRAHILEVAGGSDVFECVSTYARRRQRGI
CVLSGSGTVTNVSIRQPAAAGGVVTLHGRFEILSLSGSFLPPPAPPGATSLTIYLAGGQG
QVVGGSVVGELIAAGPVIVIAASFTNVAYEKLPLEEEQLQMQAEAGGGSQGSGGGGGGNN
NNNPFPDPSSGLPFFNLPLNMQNVHQLPVDGWAGNNNNSASRQPF
>Cs313230.1
MAGLDLGNRYIHQLQTPNFNLPIGHHHHHHHPDSQSRHDDDDSPHHPLEFVPTTTTDMVA
SRRPRGRPPGSKNKPKPPVIITRESANTLRAHILEVGSGCDVFDCIATYARRRQRGICIL
SGNGMVTNVNLRQPTATGSVLTLQGRFEILSLSGSFLPPPAPPGATSLTIYLAGGQGQVV
GGNVVGELVAAGPVTIIAASFTNVAYERLPLEDQEQEQQEQEQDQMQQPTSQGGGNNVGG
GGSNNPFPDPSSGLPFFNLPINMQNQIQLPF
>Cs321770.1
MAGLDLGTRYLTHLQPQVDGGHFSSGDHQDDDDPHQTLGGTGDVVGRRPRGRPPGSKNKP
KPPVIITRESANTLRVHILEVGSGCDVFDCVASYARRRQRGICILSGSGNVTNVGLRQPA
AAGVLTLQGRFEILSLSGSFLPPPAPPGATSLTIFLAGGQGQVVGGTVAGELTAAGPVIL
IAASFTNVAYERLPLDEEDQQQTPAGGGGSGGGVGNNNNNNPFQDPSNSGLPFLNLPLHM
QNVQLPPF
>Mdp715375
MAGLDLGSASRFVHQQLQLPDLHLQRPPDSEDDHTTPNRNNLFSSDHHQNDVDNDNPHHQ
GFDLVTPNPGSGDSGGRRSRGRPPGSRNKPKPPVIITRESANTLRAHILEVSSGCDVFDS
VGTYARKRQRGICVLSGSGMVTNVSLRQPSAAGAVLTLHGRFEILSLTGSFLPPPAPPGA
TSLTIFLAGGQGQVVGGNVVGALIASGPVIVIASSFTNVAYERLPLEEEEQLQMQQTVPQ
SSGGGGGGDGSGGGGVSNPFPDPSSGLPFFNLPLNNMPHQLQVDSWGGNSAVRPPY
>Mdp268369
MAGLDLGSASRFVHQQLQLPDLHLQRPPDSEDDHTTPNRNNLFSSDHHQNDVDDDNPHHQ
GLDLVTPNSGSGDSGGRRSRGRPPGSRNKPKPPVIITRESANTLRAHILEVTSGCDVFDS
VGTYARKRQRGICVLSGSGMVTNVSLRQPTAAGAVVTLHGRFEILSLTGSFLPPPAPPGA
TSLTIFLAGGQGQVVGGNVVGALIASGPVIVIASSFTNVAYERLPLEEEEQLQMQQPLPQ
SSGGGGGGEGSGGGGASNPFPDPSSGLPFFNLPLNNMTHQLQVDSWGGNSAGRPPY
>Ppa09347m
MAGLDLGSASRFVHQQLQIPDLHLQRPPDSDDDHNTPNRNNLFSSDHHQNDVDDDNPHHQ
GLDLVTPNPGSGDSGGRRSRGRPPGSRNKPKPPVIITRESANTLRAHILEVSSGCDVFDS
VGTYARKRQRGICVLSGSGMVTNVSLRQPAAAGAVVTLHGRFEILSLTGSFLPPPAPPGA
TSLTIFLAGGSGQVMGGNVVGALIASGPVIVIASSFTNVAYERLPLEEEDQLQMQQPVPQ
SSGGGGSGGGGGGGGVTNPFPDPSSGLPFFNLPLNNMPHQLQVDSWGGNSAGRPPY
>Mdp726292
MAGLDLGSASRFVHQQLQLPDLHLQRPPDSEDDHTTPNRNNLFSSDHHQNDVDNDNPHHQ
GFDLVTPNPGSGDSGGRRSRGRPPGSRNKPKPPVIITRESANTLRAHILEVSSGCDVFDS
VGTYARKRQRGICVLSGSGMVTNVSLRQPSAAGAVLTLHGRFEILSLTGSFLPPPAPPGA
TSLTIFLAGGQGQVVGGNVVGALIASGPVIVIASSFTNVAYERLPLEEEEQLQMQQTVPQ
SSGGGGGGDGSGGGGVSNPLSRSVFGASLL
>Cs362470.1
MATLNLGSASHFVDQLQQQRPDLHLDSPPSSDHVNHFNGSGGSGGSGDVMVRRPRGRPAG
SKNKPKPPVIITRESANTLRAHILEVGGGCDVFEAVAGYARRRQRGICVLSGSGIVNNVS
LRQPAAAGSVLTLQGRFEILSLSGSFLPPPAPPGATSLTIFLAGGQGQVVGGNVVGALIA
SGPVIVIASSFSNVAYERLPLDEEEMPMQAGGGDGDGGEGGGEGHNNPFPDASSGLPFLN
LPMNMPNQNQFFG
>Cs257240.1
MAGLDLGSASHFVHQLQHRSVDLHLQHQTDVDDGSDHQPNSGGEIVARRSRGRPPGSKNK
PKPPVIITRESANTLRAHILEVNTGCDVFDSVATYARKRQRGVCILSGTGAVTNVTLRQP
SSTGGAITLPGRFEILSLTGSFLPPPAPPGATSLTIFLAGGQGQIVGGNVVGSLIASGPV
IVIASSFTNVAYERLPLDEEEQPPNGGGSLSNPFPDPSVGLPLFNMPSSNMAGNQNQLPV
DGWGGGNSGGRASY
>Lchi05963
LLVEEALLEKVIPGATTSRLFNVLVLGLHVIKGSESRGPTSRYLHHLHLPELHLQRHHQP
DSDDDHNRGQFSGDGGDESSQGLELGSGNGGSGDLGARRPRGRPPGSKNKPKPPVIITRE
SANTLRAHILEVANGCDVFDCISTYARRRQRGICILSGSGIVTDVSLRQPASAGAIVTLH
GRFEILSLTGSFLPPPAPPGATSLTVFLAGGQGQVVGGSVVGALIAAGPVIVIAASFTNV
AYERLPLDEEEQQLQIQPPASQQMSSGGMGSSFPDQSASLPFFNLPLNMPNCQLPVDWAG
NAMVGRPPF
>Vv01013202001
MIRPLGVQSITFFFSLFFYIFLPQFPRNKLNRKTNRALVFLILFRVFYIFPSFLFSFDVG
MAGLDLGTASRYIHQLHRSDLHLQRPQDSDEDNNTNRGGAQYSGDHQDDVAHHGLELVSA
NAGPGDIVARRPRGRPPGSKNRPKPPVIITRESANTLRAHILEVGNGCDVFDCVATYARR
RQRGICILSLSGSFLPPPAPPGATSLTIFLAGGQGQVVGGSVVGELTAAGPVIVIAASFT
NVAYERLPLDEEEPLQMQQQSSCCSSSNLLFFIRNGLRIFSLIYSTLLYIQNLIGFHK
>Al482492
MAGLDLGTTSRYVHNVDGGGGGQFTTDNHHEDDGGAGGNHHHHHNNHNHHQGLDLIASND
NSGLGGGGGGGSGDLVMRRPRGRPAGSKNKPKPPVIVTRESANTLRAHILEVGSGCDVFE
CISTYARRRQRGICVLSGTGTVTNVSIRQPTAAGAVVTLRGTFEILSLSGSFLPPPAPPG
ATSLTIFLAGAQGQVVGGNVVGELMAAGPVMVMAASFTNVAYERLPLDEHEEHLQVQSGG
GGGGGNMYSEATGGGGGLPFFNLPMSMPQMGVESWPGNHAGAGRAPF
>AtAHL21
MAGLDLGTTSRYVHNVDGGGGGQFTTDNHHEDDGGAGGNHHHHHHNHNHHQGLDLIASND
NSGLGGGGGGGSGDLVMRRPRGRPAGSKNKPKPPVIVTRESANTLRAHILEVGSGCDVFE
CISTYARRRQRGICVLSGTGTVTNVSIRQPTAAGAVVTLRGTFEILSLSGSFLPPPAPPG
ATSLTIFLAGAQGQVVGGNVVGELMAAGPVMVMAASFTNVAYERLPLDEHEEHLQSGGGG
GGGNMYSEATGGGGGLPFFNLPMSMPQIGVESWQGNHAGAGRAPF
>Bra017324
MSGLNMGTTSRYVHNVDGGGAGQFSTDNHHEDDGGAGENHHHNLHNHHQGLDLIASNDNS
GLGGAGGGGEGSGDLVMRRPRGRPAGSKNKPKPPVIVTRESANTLRAHILEVGSGCDVFE
CISTYARRRQRGICVLSGTGTVTNVSIRQPTAAGSVVTLRGTFEILSLSGSFLPPPAPPG
ATSLTIFLAGAQGQVVGGNVVGELVAAGPVMVMAASFTNVAYERLPLDEHEEHLQVQSGG
GGGGNMYSEANGGGGGLPFFNLPMSLPHMGVENWQGNSAGAGRAPF
>Bra023007
MAGLDLGSTSRYVHNVGQFSTDNHHEDDGGAGGTLQENINFETFLATTNIESWLQLEPLQ
VVASDGTSSRRGAVQLEPVEKLVGVRDVDVVKLMFSCSGNHHHQGLDLIVSNDNSGLGGG
GGGGSGDLVMRRPRGRPAGSKNKPKPPTIVTRESANTLRAHILEVGSGFDVFECISTYAR
RRQRGICVMSGTGTVTNVSIRQPTAVGAVLTLRGTFEILSLSGSFLPPPAPPGATSLTIF
LAGAQGQVVGGNVVGELMAAGPVMVMAASFTNVAYERLPLDEHEEQLLVQSGGGGGGNIY
SEATGGGGGLPFFSLPMSLPHMGGEHWPGNSAGTGRAPF
>Bra005355
MAGLDLGTTSRYVHNVEGGGVGQFSTDNHHEDGGGAGGNHHHHHHNHNHHQGLDLIASND
NSGLGGGGGASGELVMRRPRGRPAGSKNKPKPPMIVTRESANTLRAHILEVGSGCDVFEC
ISTYARRRQRGICVLSGTGTVTNVSIRQPTAVGAVVTLRGTFEILSLSGSFLPPPAPPGA
TNLTILLAGAQGQVVGGNVVGELMAAGPVMVMAASFTNVAYERLPLDEHEEQLQVQSGGA
NMYTEATNGGGGGSLPFFSLPMSLPHMGVDNWPGNSSGAGRAPF
>Sb06g026940.1
MAGLDLGTAATRYVHQLHHLHPDLQLQHSYAKQPEPSEDDPHGSGGGGGNSNNGGPYGEH
DGGSSSSGPGAGDAPGGSGGNGEMVARRPRGRPPGSKNKPKPPVIITRESANTLRAHILE
VGSGCDVFESVSTYARRRQRGVCVLSGSGVVTNVTLRQPSAPTGAVVTLHGRFEILSLSG
SFLPPPAPPGATSLTIFLAGGQGQVVGGNVVGALYAAGPVIVIAASFANVAYERLPLEEE
EAQAAPPGLQMQPPGGGVDGAGGGMGGGPFPPDPSAAGLPFFNLPLNNMAGGGSQLPPGA
DGHGWAGARPPF
>Zm2G300111_T01
MAGLDLGTAATRYVHQLHHLHPDLQLQHNYAKQPEPSEDDPNGGGGGNSNNGGPYGEHDG
GSSSSGPAGDAPGGSGGNGEMVVRRPRGRPPGSKNKPKPPVIITRESANTLRAHILEVAS
GCDVFESVSTYARRRQRGVCVLSGSGVVTNVTLRQPSAPAGAVVTLHGRFEILSLSGSFL
PPPAPPGATSLTIFLAGGQGQVVGGNVVGALYAAGPVIVIAASFANVAYERLPLEEEEAQ
AAPPGLQMQPPGGGVDGAGGMGGGPFPPDPSAAAGLPFFNLPLNNMSGGGSPLPPGADGH
GWAGLREHEDIKKKAMDGTMVKGGLQKVQLIVFELYKGVTCLCVQQQ
>Zm2G086541_T01
MAGLDLGTAATRYVHQLHHLHPDLQLQHNYAKQPEPSEDDPNGSGGGNSNNGGPYGDHDG
GSSSSGPAGDGHGGSGGNGEMVARRPRGRPAGSKNKPKPPVIITRESANTLRAHILEVAS
GCDVFESVSTYARRRQRGVCVLSGSGEVTNVTLRQPSAPTGAVVTLHGRFEILSLSGSFL
PPPAPPGATSLTIFLAGGQGQVVGGNVVGALYAAGPVIVIAASFANVAYERLPLEEEEAA
QQAAPPGLQMQPPSGGVDGAGGMGGGPFPPDPSAAGLPFFNLPLNNMTGGGSQIPPGADG
HGWAGARPPF
>Os04g50030.1
MAGLDLGTAATRYVHQLHHLHPDLQLQHSYAKQHEPSDDDPNGSGGGGNSNGGPYGDHDG
GSSSSGPATDGAVGGPGDVVARRPRGRPPGSKNKPKPPVIITRESANTLRAHILEVGSGC
DVFECVSTYARRRQRGVCVLSGSGVVTNVTLRQPSAPAGAVVSLHGRFEILSLSGSFLPP
PAPPGATSLTIFLAGGQGQVVGGNVVGALYAAGPVIVIAASFANVAYERLPLEEEEAPPP
QAGLQMQQPGGGADAGGMGGAFPPDPSAAGLPFFNLPLNNMPGGGGSQLPPGADGHGWAG
ARPPF
>Bd5g19920.1
MAGLDLGTAATRYVHQFHHLHPDLQLQNNSYAKQQHEPSDDHDNGNNNYGAGQQYGADNN
NNNDGGSSSSGPGAGGGDGTPGSGGDVVARRPRGRPPGSKNKPKPPVIITRESANTLRAH
ILEVGSGCDVFECVSTYACRRQRGVCVLSGSGVVTNVTLRQPSAPAGAVVTLQGRFEILS
LSGSFLPPPAPPGATSLTVFLAGGQGQVVGGNVVGALYAAGPVIVIAASFANVAYERLPL
EDEEQQQAAAAAAAAGGMQQMQQAGDADGPGGGGGMGGVPGFPPDPSAAGLPFFNHLPIN
HMGAGGAGSQLPPDGHGWAGPRPHF
>Sb07g004070.1
MAGLDLGTSSYLHQQHQHHHQVPLHLHHDDGVGAGGGGSDDGQDSLSPGSGGGGGGTPSS
AGGAGIGGGEIVARRPRGRPPGSKNKPKPPVIITRESANALRAHILEVAAGCDVFEALTA
YARRRQRGVCVLSAAGTVANVTLRQPQSSQTGPTSPAVATLHGRFEILSLAGSFLPPPAP
PGATSLAAFLAGGQGQVVGGSVAGALIAAGPVVVVAASFSNVAYERLPLEDGDEVAPPPP
AGGDQQQPGVPFDPAAAAAAGGLPFFNLPMGMPPMPMDGHAGWPAGAPGGGVGRPPFS
>Zm2G035432_T01
MAGLDLGTSSYLHHHHHQSLHLHHEDGGGRAGGSDDGQDSLSPGSGGGGGAPPSTIGGGG
EVVGRRPRGRPPGSKNKPKPPVIITRESANALRAHILEVAAGCDVFEALTAYARRRQRGV
CVLSAAGTVANVTLRQPQSSQAGPASPAVATLHGRFEILSLAGSFLPPPAPPGATSLAAF
LAGGQGQVVGGSVAGALIAAGPVVVVAASFSNVAYERLPLEDGDEVAPPPPAGADQQQPG
GVPFDPAAAAASAGLPFFNLPLGMPPMPMVGHGGWPAGSPGGAGVGRPPFS
>Os08g06320.1
MAGLDLGTSYLHHHQSLHLRHDDGGAGSDDGGHDDLSPGSGGGGGPSSTAGGAGIGGGEV
VARRPRGRPPGSKNKPKPPVIITRESANALRAHILEVAAGCDVFEALTAYARRRQRGVCV
LSAAGTVANVTLRQPQSAQPGPASPAVATLHGRFEILSLAGSFLPPPAPPGATSLAAFLA
GGQGQVVGGSVAGALIAAGPVVVVAASFSNVAYERLPLEDGDEVVPPAPAGSDQGGGGSG
GMPPLGVDPSGGAATGGLPFFNMPFGMPPMPVDGHAGWPGAGVGRPPFS
>Bd3g16390.1
MAGLDLGTVSYLHHHQQQQLHLLQGHDDGGGSDGGGQDELSPGSGGAAAPGGGGIGGVGG
EVVGRRPRGRPPGSKNKPKPPVIITRESANALRAHILEVAAGCDVFEALTAYARRRQRGV
CVLSAAGAVANVTIRQQPSNSSSSSSPVVATLQGRFEILSLAGSFLPPPAPPGATSLAAF
LAGGQGQVVGGSVAGPLVAAGPVVVVAASFSNVAYERLPLEDDADEVAPPPPSAMDPFGA
SADPSTGGGGGHGGGLPFFNQLPPGLGMPPPPMAMDGHNGWPAGVGRPPFS
>AUR62010528
MMTRRPRGRPAGSKNKPKPPIIITRDSANALRTHVMEVSDGCDIMESVATFARLRQRGVC
ILSGTGTVANVTIRQPGSTSSGNGGPPAVVTLHGRFEILSLAGSFLPPPAPPAATGLSIY
LAGGQGQVVGGSVVGQLLASGPVVIMAASFSNAAYERLPLEEDQEGGGPMGGMQGGGGQL
GGGGGGMDHQGMPPSAQQLLGNDPNGGAGLFQGMPPNLLNSVQMPPEGYWGSGRPPF
>AUR62017367
MMTRRPRGRPAGSKNKPKPPIIITRDSANALRTHVMEVSDGCDIMESVATFARLRQRGVC
ILSGTGTVANVTIRQPGSTSSGNGGPPAVVTLHGRFEILSLAGSFLPPPAPPAATGLSIY
LAGGQGQVVGGSVVGQLLASGPVVIMAASFSNAAYERLPLEEDQEGGGPMGGMQGGGGQL
GGGGGGMDHQGMLPSAQQLLGNDPNGGAGLFQGMPPNLLNSVQMPPEGYWGSGRPQF
>Al492588
MDHGTQNSLPAPFHARDFQLHLQQQQQEFFLHHHQQQRNQTDDDQQGGSGGNRQIKMDRE
ETSDNIANNSGSEGKDIDLHGGSGEGGGGSGGDHQMTRRPRGRPAGSKNKPKPPIIVTRD
SANALRTHVMEIGDGCDLVESVATFARRRQRGVCVMSGTGNVTNVTIRQPGSHPSPGSVV
SLHGRFEILSLSGSFLPPPAPPTATGLSVYLAGGQGQVVGGSVVGPLLCAGPVVVMAASF
SNAAYERLPLEEDEMQTPVHGGGGGGGGSMESPPMMGQQLQHQQQAMSGHQGLPPNLLGS
VQLQQQHDQSYWSTGRPPY
>AtAHL24
MDPVQSHGSQSSLPPPFHARDFQLHLQQQQQEFFLHHHQQQRNQTDGDQQGGSGGNRQIK
MDREETSDNIDNIANNSGSEGKDIDIHGGSGEGGGGSGGDHQMTRRPRGRPAGSKNKPKP
PIIITRDSANALRTHVMEIGDGCDLVESVATFARRRQRGVCVMSGTGNVTNVTIRQPGSH
PSPGSVVSLHGRFEILSLSGSFLPPPAPPTATGLSVYLAGGQGQVVGGSVVGPLLCAGPV
VVMAASFSNAAYERLPLEEDEMQTPVHGGGGGGSLESPPMMGQQLQHQQQAMSGHQGLPP
NLLGSVQLQQQHDQSYWSTGRPPY
>Bra013649
MDPVQSHGSQSSLPPTFHSRDFQLHLQQQQQQQEFFLHHHQQQRNQPDQDDHQGGGRLNR
QIKMDREETSDNMDNMANNSGSEGKDMNLGEGGSGGGSGGDQMTRRPRGRPAGSKNKPKP
PIIITRDSANALRTHVMEIGDGCDLVESVATFARRRQRGVCVMSGTGNVMNVTIRQPGSP
SPGSVVSLHGRFEILSLSGSFLPPPAPPNATGLSVYLAGGQGQVVGGSGGGPLLCAGPVV
VMAASFSNAAYERLPLEEDEMQTPVHGGGGGGGSMEPPPMMGGPMPHQQQAMSAHQGLPP
NLLGPTHQGLPQHDNQSYWSTGRPPY
>Bra019355
MDGTQSSLPPPFHSRDFQLHLQQQQQQQQEFFLHHHQQQRNQTDQDDQQGGGGINRQIKM
DREETSDNIDNMANNSGSEGKDTNQGEGGSGGGGGSGGDQMTRRPRGRPAGSKNKPKPPI
IITRDSANALRTHVMEIGDGCDLVDSVATFARRRQRGVCVMSGTGNVTNVTIRQPGSPSP
GSVVSLHGRFEILSLSGSFLPPPAPPNATGLSVYLAGGQGQVVGGSVVGPLLCAGPVVVM
AASFSNAAYERLPLEEDEMQTPVHGGGGGGGGGSMESPPMMGGQMPHQQQAMSAHQGLPP
NLLGGSAHQGLPQHDNQPYWSTGRPSF
>Al490024
MDPVQSHGSQSSLPPPFHARDFQLHLQQQQQQQQHQQQQQFFLHHHQQPQRNPDQDHEQQ
GGSIMNRSIKMDREETSDNMDNIANNNSGSEGKEMSLHGGEGGSGEQMTRRPRGRPAGSK
NKPKAPIIITRDSANALRTHVMEIGDGCDIVDCMATFARRRQRGVCVMSGTGNVTNVTIR
QPGSPPGSVVSLHGRFEILSLSGSFLPPPAPPAATGLSVYLAGGQGQVVGGSVVGPLLCS
GPVVVMAASFSNAAYERLPLEEDEMQTPVHGGGGGGGEGGGMGSPPMMGQQQAMAAMAAA
QGLPPNLLGSVQLPPPQQNDQQYWSTGRPPY
>AtAHL26
MDPVQSHGSQSSLPPPFHARDFQLHLQQQQQHQQQHQQQQQQQFFLHHHQQPQRNLDQDH
EQQGGSILNRSIKMDREETSDNMDNIANTNSGSEGKEMSLHGGEGGSGGGGSGEQMTRRP
RGRPAGSKNKPKAPIIITRDSANALRTHVMEIGDGCDIVDCMATFARRRQRGVCVMSGTG
SVTNVTIRQPGSPPGSVVSLHGRFEILSLSGSFLPPPAPPAATGLSVYLAGGQGQVVGGS
VVGPLLCSGPVVVMAASFSNAAYERLPLEEDEMQTPVQGGGGGGGGGGGMGSPPMMGQQQ
AMAAMAAAQGLPPNLLGSVQLPPPQQNDQQYWSTGRPPY
>Pt01s08190.1
MDPVTAHGHSLPPPFHTRDFQLHHQQQQQHQFHHQQQQNSEDEQSGSSSGLNKSLKRERD
ESNNSMGNREGQELITSGDGDGEITRRPRGRPAGSKNKPKPPIIITRDSANALRTHLMEV
ADGCDIVESVATFARRRQRGVCIMSGTGTVTNVTLRQPASPGAIVTLHGRFEILSLAGSF
LPPPAPPAATGLTIYLAGGQGQVVGGSVVGTLTASGPVVIMAASFSNAAYERLPLEEEDP
QMPMQGGGMGSPGGVGQQQQQPQQHQVMAEQNAQLFHGLPPNLLNSIQLPAEAYWATGRP
PY
>Pt03s11680.1
MDPVTAHGHSLPPPFHTRDFQLHHHQQQQQHQFHHQQQQNSEDEQSGSSSGLNKSLKRER
DENNNSMGNSEGKELITSGSGEGEITRRPRGRPSGSKNKPKPPIIITRDSANALRTHLME
VADGCDIVESVATFARRRQRGVCIMSGTGTVTNVTLRQPASPGAIVTLHGRFEILSLAGS
FLPPPAPPAATGLTIYLAGGQGQVVGGSVVGTLTASGPVVIMAASFSNAAYERLPLEEED
PQMPMQGGEMGSPGAVGQQQQQPQQQQVMAEQNAQLFHGLPPNLLNSIQLPAEAYWATGR
PPY
>Mes012990m
MDPVTAHGHSLPPPFHTRDFQLHQNQFPHHQQHNSEDEQSGSSSGAGLNKSQKRERDEIS
NNNGEGRELIPAGSGGEINRRPRGRPAGSKNKPKPPIIITRDSANALRTHLMEVADGCDI
VESVATFARRRQRGISIMSGTGTVTNVTLRQPASPGAVVTLHGRFEILSLAGSFLPPPAP
PAATGLTIYLAGGQGQVVGGSVVGTLTAAGPVVIMAASFSNAAYERLPLEEEDPQLPMQG
GAIGSPGAVGQQQQQQQVLGEANAQLFHGLQPNLLNSIQLPTEPYWATGRPPY
>Mes031601m
MDPVTAHGHSLPPPFHTRDFQLHQHQFPHHQQHNSEDEQSGSSSGAGLNKSQKRERDETS
NNNSEGKELIPTGSGGEINRRPRGRPAGSKNKPKPPIIITRDSANALRTHLMEVADGCDI
VESVATFARRRQRGISIMSGTGTVTNVTLRQPASPGAVVTLHGRFEILSLAGSFLPPPAP
PAATGLTIYLAGGQGQVVGGSVVGTLTASGPVVIMAASFSNAAYERLPLEEEDPQLPMQG
GGIGSPGAVGQQQQQQQQALGEANAQLFHGLQPNLLNSIQLPAEAYWATGRPPY
>Rc30190.m011053
MDPVTAHGHSLPPPFHTRDFQLHHHQQQQQQFSHHHQQQNSEDEQSGSSSGAGLNKSQKR
ERDEGSEGKELIPSGGSGEITRRPRGRPAGSKNKPKPPIIITRDSANALRTHLMEVADGC
DIVESVATFARRRQRGVSIMSGTGTVTNVTLRQPASPGAVVTLHGRFEILSLAGSFLPPP
APPAATGLTIYLAGGQGQVVGGSVVGTLIASGPVVIMAASFSNAAYERLPLEEEDAQLPM
QGGAIGSPGAVGQQQQHQQQQQVLGEANAQLFQGLQPNLLNSIQLPAEAYWATGRPPY
>Cpa29.66
MDPVTSHAHSLPPPFHTRDFQLQLQQQQQHHQFLLHHQQQAHNSEDEQSGSSGGLNKAPK
RDLEELTNGNGKELVAAAANSEGEITRRARGRPPGSKNKPKPPIIITRDSANALRTHVME
IGDGCDIVESVATFARRRQRGVCIMSGTGTVTNVTLRQPASPGAVVSLHGRFEILSLSGS
FLPPPAPPAASGLTIYLAGGQGQVVGGSVVGTLTCSGPVVVMAASFSNAAYERLPLEEEE
MQNPAMQGGPIGSPGSGSGQQQQVLSEQNAGLFHGLQPNLMNSMQLPAEAYWATGRPPF
>Vv01019932001
MECWRRQKREMERERWGPIHRPYARKISRRPRGRPAGSKNKPKPPIIITRDSANALRTHV
MEIADGCDIVESVATFARRRQRGVCIMSGTGTVTNVTLRQPASPGAIVTLHGRFEILSLS
GSFLPPPAPPAATGLTIYLAGGQGQVVGGSVVGQLLASGPVVIMAASFSNAAYERLPLEE
EDPALPMPGGSLGSPGGQPQQPQQLLADPNAPLFHGLPPNLLNSIQLPAEAYWATGRPPY
>Mdp890692
MDTHSLPPPFHTRDFHLHHQQQHPQFHHQQQNSEDEQTGSSGLNKGQKRERDIDNNDSGG
NGGELGKELNVTMSGADGSEMTRRPRGRPAGSKNKPKPPIIITRDSANALRTHVMEIADG
CDIVESVATFARRRQRGVCIMSGTGTVTNVTLRQPASPGSIVTLHGRFEILSLAGSFLPP
PAPPAATGLTIYLAGGQGQVVGGSVVGTLXASGPVVIMAASFSNAAYERLPLEEDEGQLP
MQGGGGGSLGSPSGVGHQNQQQQQQQQQQQLMAEAANSNPPLFHGLPPNLLNSMQLPAEA
AYWATGRPPF
>Mdp313865
MDTHSLPPPFHTRDFHLHHQQQHPQFLHQQQNSEDEQTGSSGLNKGQKRERDIDNNDSGG
NGGELGKELNVTMSGXDGSEMTRRPRGRPAGSKNKPKPPIIITRDSANALRTHVMEIADG
CDIVESVATFARRRQRGVCIMSGTGTVTNVTLRQPASPGSIVTLHGRFEILSLAGSFLPP
PAPPAATGLTIYLAGGQGQVVGGSVVGTLTASGPVVIMAASFSNAAYERLPLEEDEGQLP
MQGGGGGSLGSPSGVGHQNQQQQQQQQQQQLMAEAANSNPPLFHGLPPNLLNSMQLPAEA
AYWATGRPPF
>Mdp716521
MDTHSLPPPFHTRDFHLHHQQQHPQFLHQQQNSEDEQTGSSGLNKGQKRERDIDNNDSGG
NGGELGKELNVTMSGGDGSEMTRRPRGRPAGSKNKPKPPIIITRDSANALRSHVMEIADG
CDIVESVATFARRRQRGVCIMSGTGTVTNVTLRQPASPGSVVTLHGRFEILSLAGSFLPP
PAPPAATGLTIYLAGGQGQVVGGSVVGTLIASGPVVIMAASFSNAAYERLPLEEDEGQLP
MQGGGGSVGSPTGVGHQNQQQQQPQHQQLLAEAANSNAPLFHGLHPNLLNSMELPAEAAY
WATSRPPF
>Cs302400.1
MDSHSLPPPFHTRDFHLQQHPFHTNTNNNNSEEEHSTTTTRLKRDRDDDTNNSNPNSAGD
PTPDGEITRRPRGRPAGSKNKPKPPIIITRDSANALRTHVIEVTDGCDIVDSVATFARRR
QRGVCIMSGTGTVTNVTLRQPASPGAIVNLHGRFEILSLAGSFLPPPAPPAATTLTIYLA
GGQGQVVGGSVVGTLIASGPVVIMAASFSNAAYERLPLEEDDQPQLPSLQGGGGIGSPDE
VGQSQITAQTAHHQQQQQNQQQQQQLLNDGNAPLFHGLPPNLLNSIQMPPSESPYWATAR
PPY
>Gm01g42230.1
MDPITAHGHSLPPPFHAGRDLHLHQQQHQFHSLQEDEQSGSSGGLNLAHKREHEENNNNN
SSDGKEGGGAGSGETEISRRPRGRPAGSKNKPKPPIIITRDSANALKTHVMEVADGCDIV
DSVSAFARRRQRGVCIMSGTGTVTNVTLRQPASSGAVVTLHGRFEILSLAGSFLPPPAPP
AASGLTIYLAGGQGQVVGGSVVGALIASGPVVIMSASFSNAAYERLPLEDEDPSMALQGG
GSIGSPGGGGGGGGGVGQQQPSQQLMGDSTAPLFHGLNPNLLNSVQMPSETFWATGRSPY
>Gm11g03130.1
MDPITAHGHSLPPPFHTARDLHLHHQQQQHQFHSLQEDEQSGSSGGLNLAAHKREREENN
NSDGKEGGAGSAETEISRRPRGRPAGSKNKPKPPIIITRDSANALKTHVMEVADGCDIVE
SVSAFARRRQRGVCIMSGTGTVTNVTLRQPASSGAVVTLHGRFEILSLAGSFLPPPAPPE
ASGLTIYLAGGQGQVVGGSVVGALIASGPVVIMSASFSNAAYERLPLEDEEPSIGLQGGG
SIGSPGGGGGVGQSQAPHQLMGDSTTAPLFHGLNPNLLNSVQMPSTETFWATGRSPYC
>Mt5g011670.1
MDQITSHGHSLPPPFHTARDLHLHHQHQQQQQQQQHHQFHTLQQQQQTTDQDEQSGSSSG
GGLNLTNREENSNNKFSTDFSPKLESGGGGSGGDTDSMTRRPRGRPAGSKNKPKPPIIIT
RDSANALKTHVMEVADGCDVVESVNNFARRRQRGVCIMSGTGTVTNVTLRQPASPGAVVT
LHGRFEILSLAGSFLPPPAPPAASGLTIYLAGGQGQVVGGSVVGALIASGPVVIMSASFS
NAAYERLPLEDDDGSSIQQLQGGGGGGSPSGGGGGVQQQQQQLLGDSTAPLFQAMHPPNS
NPNLNPNLLGQMPSDNFWPTGRSPY
>Gm05g04080.1
MDPISAHGHSLPPPFHTRDLHLHHQQQQHQFQSLNQATEDENSGSSGAQKREREENSNNN
EGAGEAEITRRPRGRPAGSKNKPKPPIIITRDSANAMRTHMMEVADGCDIVESVSEFARK
RQRGVCIMSGTGTVNNVTLRQPASSGSVVTLHGRFEILSLSGSFLPPPAPPAASGLTIYL
AGGQGQVVGGSVVGTLVASGPVVIMAASFSNAAYERLPLEDEDPSLQMQGGSIGSPGASG
VGQSQLLGGDATAPLFHGLPPNLLNSVQMPSEPFWAASARPPF
>Gm17g14560.1
MDPISAHGHSLPPPFHTRDLHLHHQQQQQQHQFQSLNQATEDENSGSSGAQKREREENSN
GNNEGAGEAEITRRPRGRPAGSKNKPKPPIIITRDSANAMRTHMMEVADGYDIVESVSEF
ARKRQRGICIMSGTGTVTNVTLRQPASSGSVVTLHGRFEILSLSGSFLPPPAPPAASGLT
IYLAGGQGQVVGGSVVGTLVASGPVVIMAASFSNAAYERLPLEDEDPNSLQMQGGSIGSP
GASGVGQSQLLGGDATAPLFHGLPPNLLNSVQMPSEPFWAASTRPPF
>Lchi04874
MLYATPNIPVPDLLAQEHADARMIGDRNVHQGYLATAIDTQLINGLDCLKDLRLTAKHQH
QHHQQQQQQNSEDELSGSSGRGKKRDHDGNNGSSNNDDDSKEMHGSGSGGGGEGENTRRP
RGRPAGSKNKPKPPIIITRDSANALRAHVMEVANGCDIGESVATFARRRQRGVCIMSGSG
TVTNVTLRQPAAPGAVVTLHGRFEILSLSGSFLPPPAPPAATGLTIYLAGGQGQVVGGSV
VGALIASGPVVIMAASFGNAAYERLPLEEEEPLPLQGGGPLDSPGMVGQQQQQQQQQQQQ
QQQLLADPNNPLFHGLPPNLLNSCQLPAEAAYWATGGRPPF
>Lchi32451
MIAHVELETVVGVIASEKEGDADKTKTTELGVDLPGIAVGLDKLLDGNRVLHQHHQQQNS
EDEHSGNSGLNRGKKRDHDGNSGASNEDDGSGGKEMTGPGSGSGEGEITRRPRGRPAGSK
NKPKPPIIITRDSANALRSHVMEIANGCDIGESMATFARRRQRGVCILSGNGTVTNVTLR
QPAAPGAVVTLHGRFEILSLSGSFLPPPAPPAATGLTIYLAGGQGQVVGGSVVGALLASG
PVVIIAASFGNAAYERLPLDEEEPLQIQGSGQLGSPPGMIGQQQQQQQQQLLPDPNTPLF
HGLPPNLLNPGQLPADQAYWATGGRSPF
>Gm03g02580.1
MDPVAAQGRPLPPPFLTRDLHLHPHHQFQPHHNNQNTEDEAGNGRGQKRDRDENVGGGGG
ATTPPHGGGEGKEPGSEDGGGSDMGRRPRGRPAGSKNKPKPPIIITRDSANALRSHVMEI
TNGCDIMESVTAFARRRQRGICLLSGSGTVTNVTLRQPASPSAVVTLHGRFEILSLSGSF
LPPPAPPAASGLAIYLAGGQGQVVGGSVVGPLVASGPVVIMAASFGNAAYERLPLEEEET
PVPYHGTEGLGSPGIPGTQQQSQSQPQQQQQQLVGDPNSSSLFHGVPQNLLNSIQLPAEG
YWGGSARPPF
>Gm01g34580.1
MPIIPHHQFQPHHNHQNTEDEAGNGRGQKRDRDENAGGGGGATTPPQGGGEGKESGSGDG
GGSDMGRRPRGRPAGSKNKPKPPIIITRDSANALRSHVMEIANGCDIMESITAFARRRQR
GVCVLSGSGTVTNVTLRQPASPGAVVTLHGRFEILSLSGSFLPPPAPPAASGLAIYLAGG
QGQVVGGSVVGPLVASGPVVIMAASFGNAAYERLPLEEEETPVAVAGNGGLGSPGIPGTQ
QQPQQQQQQQLVGDPNSSSLFHGMPQNLLNSVQLPAEGYWGGSARPPF
>Pt02s15030.1
MDPVAAHGRPLPPPFHTRDFHLHQFQHQQQQNSEDEQSGNGNLNRGQKREHAEIATNNNN
TAEGKELVPSSAGGEGEITRRPRGRPAGSKNKPKPPIIITRDSPNALRSHVMEIATGCDI
MESVSTFARRRQRGVCILSATGTVTNVTLKQPASPGAVVTLHGRFEILSLSGSFLPPPAP
PAASGLTIYLAGGQGQVVGGSVVGPLLASGPVVIMAASFGNAAYERLPLEEDESQTPVPG
TGPLGSPGVSSIGQQNQQQHQLMQDPNTSLFQGLPQNLLNSVQLPSEAYWGTGGRPPY
>Pt14s06650.1
MDPVSAHGRPLPPPFHTRDFHLHQFQHHQQQNSEDEQSGNGDLNRGQKREHDEINNNNNT
VEGLELVPSSSGGEGEISRRPRGRPAGSKNKPKPPIIITRDSANALRSHVMEIATGSDIM
ESVSTFARRRQRGVCILSGTGTVTNVTLKQPASPGAVVTLHGRFEILSLSGSFLPPPAPP
AASGLTVYLAGGQGQVIGGSVAGPLLASGPVVVMAASFGNAAYERLPLEEDIESQTPMLG
SGPLGSPGINNIGQQQQNQQQQQLMQDPKTSLFQGLPQNLLNSVQLPAEAYWGTGGRPPY
>Mes030378m
MDPVAAHGRPLPPPFLTRDLHLHHHHQFQQHQQQNSEDEQNGNGSLNRGQKREHDETTAD
TAEGKELVPAGGDGEISRRPRGRPAGSKNKPKPPIIITRDSANALRSHVMEIANGCDIME
SVSTFARRRQRGVCILSGNGTVTNVTLRQPASPGAVVTLHGRFEILSLSGSFLPPPAPPA
ASGLTIYLAGGQGQVVGGSVVGPLLASGPVVVMAASFGNAAYERLPLEEDEGQAPVPGSG
PLGSPGSAGQPQQQQQQQQQQLMQDPNPSLFQGLPPNLLNSVQLPAEAYWGTARPPF
>Mes023060m
MDPVAAHGRPLPPPFHIRDLHLHPFHQFQQHQRQNSDEEQQSGNGSLNRGQKREHDDITN
PTATATNTAEGKELVPATAGGDDEITRRPRGRPSGSKNKPKPPIIITRDSANALRSHVME
IANGCDIMETLSTFARRRLRGVSVLSGAGTVTNVTLRQPGSPGAVVTLHGRFEILSLSGS
FLPPPAPPVASGLTIYLAGGQGQVIGGSVVGPLLASGPVVIMAASFGNAAYERLPLEEDE
EQAPVPGSGPLGSPGIVGQPQQLPQQQQQQQLMQDPNPSLFQGLPPNLLSSVQLPAEGYW
GTSRPPF
>Rc34.m8903
MDPVAAHGRPLPPPFHTRDLHLHPHHQFQHHHQQQQQQQNSEDEQTGNGSINRGQKREHD
EITTPEGKELVPTTGGGDGEMTRRPRGRPAGSKNKPKPPIIITRDSANALRSHVMEIANG
SDIMESVSTFARRRQRGVCILSGTGTVTNVTLRQPASPGAVVTLHGRFEILSLSGSFLPP
PAPPAASGLTIYLAGGQGQVVGGSVVGPLLASGPVVIMAASFGNAAYERLPLEEDDGQVP
VPGSGPLDSPGVVGQTQPQQPQQLMQDPNPPLFQGLPPNLLNSVQLPAEAYWGAARPPF
>Vv01027625001
MDPVTAHGRPLPPPFHTRDLQLHHHHQYQHHPQANSEDEQSGSSSLNRAQKRDRDESNAT
NNTSPIDGKEFGTSSGDGEITRRPRGRPAGSKNKPKPPIIITRDSANALRSHVMEIATGC
DIMDSLNTFARRRQRGICILSGSGTVTNVTLRQPASPGAVVTLHGRFEILSLSGSFLPPP
APPAASGLTIYLAGGQGQVVGGSVVGPLLASGPVVIMAASFGNAAYERLPLEDEEPQVPI
PGSGPLGSPGMVGQQPQQQQQQQQLLPDPNASLFQGLPPNLLNSCQLPAEAYWGTARPPY
>Cpa18.123
MDPVTAHGRSLPPPFHARDLHLVHPHHQFQNHHQPAQNSDQDDQQSGNSGLSRGQKRDRD
ETAGTTTIGIEGKELATTLVGAGEGEITRRPRGRPAGSKNKPKPPIIITRDSANALRSHV
MEIANGCDIMESVTTFARRRQRGVCILSGSGTVTNVTLRQPAAPGAVVTLHGRFEILSLS
GSFLPPPAPPAASGLSIYLAGGQGQVVGGSVVGPLLASGPVVIMAASFGNAAYERLPLEE
EESAAAPVPGGSSGGLGSPEGVGQQQQQQQQLMQDPNAAFIHGLPPNLLNSVQLPAEAYW
GTARPPF
>Mdp857626
MDPVAAHGRPIPPPFLSRDLHLHPHHQFQQHLHPHHLNHQNSEDEQNGSGINRGIKRDRG
GGDENSAGGTTSLEGKDQLGSTSAGEAEITRRPRGRPAGSKNKAKPPIIITRDSANALRS
HVMEVANGCDIMESVSTFARRRQRGVCILSGSGTVTNVTLRQPASPGAVVTLHGRFEILS
LSGSFLPPPAPPAASCLTIYLAGGQGQVVGGGVVGPLLASGPVVIMAASFGNAAYERLPL
EEEEEPAVAGQVQGSGGSLGSPGIGGQEHQQQSLQQQQQQQQLLQDPNAPSLFHGMPQSL
LNQLPADAYWGTARPPY
>Ppa18314m
MDPVAAHGRPLPPPFLSRDLHLHPHHQFQHHLHHNNHNSEDEQNSSGGGGLISRGIKRDR
DENTSAATTSLEGKELGSTSAGEGEITRRPRGRPAGSKNKAKPPIIITRDSANALRSHVM
EVANGCDIMDSVSTFARRRQRGVCILSGSGTVTNVTIRQPASPGSVVTLHGRFEILSLSG
SFLPPPAPPAASGLTIYLAGVQGQVVGGGVVGPLLASGPVVIMAASFGNAAYERLPLEEE
EPAAAGQVQGSGPLGSPGVGGQEHQQQSIQQQQQQLLQDPNAPSLFHGMPQSLLNSCQLP
AEGYWGTARPPY
>Al935500
MDQVSRSLPPPFLSRDLHLHPHHQFQHQQQQQQNHGHDIDQHRIGGLKRDRDADIDPNEH
SSAGKDQNTPGSGGESGGGGGGDNHITRRPRGRPAGSKNKPKPPIIITRDSANALKSHVM
EVANGCDVMESVTVFARRRQRGICVLSGNGAVTNVTIRQPASVPGGGSSVVNLHGRFEIL
SLSGSFLPPPAPPAASGLTIYLAGGQGQVVGGSVVGPLMASGPVVIMAASFGNAAYERLP
LEEDDQEEQTAGAVANNIDGNATMGGGTQTQTQTQQQQQQQQQLMQDPTSFIQGLPPNLM
NSVQLPAEAYWGTPRPSF
>AtAHL22
MDQVSRSLPPPFLSRDLHLHPHHQFQHQQQQQQQNHGHDIDQHRIGGLKRDRDADIDPNE
HSSAGKDQSTPGSGGESGGGGGGDNHITRRPRGRPAGSKNKPKPPIIITRDSANALKSHV
MEVANGCDVMESVTVFARRRQRGICVLSGNGAVTNVTIRQPASVPGGGSSVVNLHGRFEI
LSLSGSFLPPPAPPAASGLTIYLAGGQGQVVGGSVVGPLMASGPVVIMAASFGNAAYERL
PLEEDDQEEQTAGAVANNIDGNATMGGGTQTQTQTQQQQQQQLMQDPTSFIQGLPPNLMN
SVQLPAEAYWGTPRPSF
>Bra039338
MDQVSRSLPPPFLSRDLHLHPHHQFQHQQQHNHGHDIDQHRIGGLKRDRDSEIDPNEHSS
AGKDQNTPGSGGESGGGGGGGDNHITRRPRGRPAGSKNKPKPPVIITRDSANALKSHVME
VANGCDVMESVTVFARRRQRGICVLSGNGAVTNVTIRQPASVPGGGSSVVNLHGRFEILS
LSGSFLPPPAPPAASGLTIYLAGGQGQVVGGSVVGPLMASGPVVIMAASFGNAAYERLPL
EEDDQDEQQTAGAVANNIDGNATMGGGTQTQPQQLMQDPTSFIQGLPPSLMNSQLPAEAY
WGTPRPSF
>Bra004911
MDQVSRSLPFLSRDLHLHPHHQFQHQQQHNHVHEIDQHRISGLKRDRDTKIDPNEHSPAG
KDQNTPGSGGETGGGDNQITRRPRGRPAGSKNKPKPPIIVTRDSANALKSHVMEVANGCD
VMESVTVFARRRQRGVCVLSGNGAVTNVTIRQPATVPGGGSSVVNLHGRFEILSLSGSFL
PPPAPPAASGLTIYLAGGQGQVVGGSVVGPLMASGPVMIMAASFGNAAYERLPLEEEDQE
EQQTSGAVVNNNNNIDGNGTMGGGTQTQQQQQLMQDPTSFIQGLQPNLMSSSVQLPGEAY
WGTPRPSF
>Al486561
MDEVSRSHPPHFLSSDLHHYHHQNAGLKRDREEDDVEPNNDGKDQDTTPSEGGNIKKRRP
RGRPAGSKNKPKAPIIVTRDSANAFRCHVMEITNGCDVMESLAVFARRRQRGVCVLTGNG
AVTNVTVRQPGGGVVSLHGRFEILSLSGSFLPPPAPPAATGLTVYLAGGQGQVIGGSLVG
PLMASGPVVIMAASFGNAAYERLQLEEEETDREIDGNASMAVGTQTQKQLMHDATSFVQG
SPSNLINSVSLPSEAYWGTQRPSFQDNILII
>AtAHL18
MDEVSRSHTPQFLSSDHQHYHHQNAGRQKRGREEEGVEPNNIGEDLATFPSGEENIKKRR
PRGRPAGSKNKPKAPIIVTRDSANAFRCHVMEITNACDVMESLAVFARRRQRGVCVLTGN
GAVTNVTVRQPGGGVVSLHGRFEILSLSGSFLPPPAPPAASGLKVYLAGGQGQVIGGSVV
GPLTASSPVVVMAASFGNASYERLPLEEEEETEREIDGNAARAIGTQTQKQLMQDATSFI
GSPSNLINSVSLPGEAYWGTQRPSF
>Cs206200.1
MDRATAAHGRPLPPPFISRDFHLNPHHHFLHQNPDQHYNENGSSGSGGGDGEVLRRPRGR
PAGSKNKPKPPTIITRDSANALRCHVIEIANANDVIETLTIFARQRQRGICVLTGAGAVT
NVTLKQPVSTAGAVISLPGRFEILSLSGSFLPPPAPAAASGLTVYLSGGQGQVVGGSVVG
PLMSSGPVVITAASFGNAAYERLPVEDDDVEAADAGSSPIRSPENAVQQQQFLPDFHGLA
PNLMNTCQLPTEPYWGTGRTPPF
>Cs362860.1
MDGITPHNRPLPPPFLSKDLHLHHGLFHAHHQNSDDDHTPGPKRDRDSDDNPTMDDDTKE
LSNSSSRRPRGRPAGSKNKPKPPIIITRDSANALRSHLIEISTASDIVDSLATFARRRQR
GVCILSATGTVANVTLRQPSSPGAVITLPGRFEILSLSGSFLPPPAPPAASGLTVYLAGG
QGQVVGGNVIGPLSASGPVIIMAASFGNAAYERLPIDDEDETSPAPDQMAGQQAAAAPPP
PQLLGDPNGGLFHGMAQNVVNSSCQLPGEAAAAFWGGGRPPY
>AUR62013621
MDQVTAHGRPLPPPFHSNSLHLNPHHHSEAEQSGSSSDLKSSLKRERDDSGAADSKNEGG
GDGEREIQRRPRGRPAGSKNKPKPPIIITRDSANALRSHVMEVANGCDIMDSITNFARRK
QRGVCILSGTGTVANVTLRQPGAPGAVVTLHGRFEILSLSGSFLPPPAPPAASGLTIYLA
GGQGQVVGGGVVGPLLASGPVVVMAASFGNAAYERLPLEEEEGGGTQMPGVGLGNNGGGG
LGSPPPGGVGGQVMGDPRLPPNLLNSLPPEAFWGTPNNRPPY
>AUR62004227
MDQVTAHGRPLPPPFHSNSLHLNPHHHSEAEQSGSSSDLKSSLKRERDDSGAADSKNEGG
GDGEREIQRRPRGRPAGSKNKPKPPIIITRDSANALRSHVMEVANGCDIMDSITNFARRK
QRGVCILSGTGTVANVTLRQPGAPGAVVTLHGRLEILSLSGSFLPPPAPPAASGLTIYLA
GGQGQVVGGGVVGPLLASGPVVVMAASFGNAAYERLPLEEEEGGGAQMPGVGPGNNGGGG
LKSPPPGGVGGQNYLSLPFRSLTSTCRRSSLAKNLTNEA
>Os02g25020.1
MDPVTASIHGHHLPPPFNTRDFHHHLQQQQHQLHLKTEDDQGGGTPGVFGSRGTKRDHDD
DENSGNGHGSGGDGGDLALVPPSGGGPDGAGSESATRRPRGRPAGSKNKPKPPIIITRDS
ANTLRTHVMEVAGGCDISESITTFARRRQRGVCVLSGAGTVTNVTLRQPASQGAVVALHG
RFEILSLSGSFLPPPAPPEATGLTVYLAGGQGQVVGGSVVGALTAAGPVVIMAASFANAV
YERLPLEDDELLAAQGQADSAGLLAAGQQAAQLAGGAVDPSLFQGLPPNLLGNVQLPPEA
AYGWNPGAGGGRPAPF
>Sb04g009050.1
MDPVTASIHGHHLPPPFNTRDFHHHLQQQQQQQHHQLQLKTEDDHGSGGPGVFGSRGNIK
GDHHEHNDENSGNSNGSGGGGGGGDELALIPTSGGGGPDGGGDGTPRRPRGRPAGSKNKP
KPPIIITRDSANTLRTHVMEVAGGCDISESITAFARRRQRGVCVLSGAGTVTNVTLRQPA
SQGAVVALHGRFEILSLSGSFLPPPAPPEATGLTVYLAGGQGQVVGGSVVGALTAAGPVV
IMAASFANAVYERLPLEEDDMLAAQAQADSAGILAGAQQAAQLAAAGAVDPSLFQGLPPN
LLGNVQLPPEAAYGWNPGAAGGRPAPF
>Zm2G035077_T01
MDPVTASIHGHYLPPPFNTRDFHHHLQQQQQQHHHQQHLQLKTEDDHGGGAPGLFGDRGT
QGDHENNDENSGNSNGSGGGELALVPPSGGGGPEGGDATPRRPRGRPAGSKNKPKPPIII
TRDSANTLRTHVMEVAGGCDISESVTAFARRRQRGVCVLSGAGTVTNVTLRQPASQGAVV
ALHGRFEILSLSGSFLPPPAPPEATGLTVYLAGGQGQVVGGSVVGALTAAGPVVVMAASF
ANAVYERLPLEDDDLLAAHQAPQAQADGVLAAAQLAAGSVDPTLFQGLPPNLLGDVQMPP
EPAYGWNPPGAAGGARPAPF
>Bd3g11600.1
MDPVTASIHGHHLPPPFNTRDFHHHLQQQQLLHLKTEDDQGGGTPAAGALGGRGTKRDHH
DDDENSGNHGDGGGGELALIPTCANSGGGGSGENGSRRPRGRPAGSKNKPKPPIIITRDS
ANTLRTHVMEVAGGCDISESITAFARRRQRGVCVLSGAGTVTNVTLRQPASQGAVVALHG
RFEILSLSGSFLPPPAPPEATGLTVYLAGGQGQVVGGSVVGALTAAGPVVIMAASFANAV
YERLPLEDEDLLAQGGDSGAGMLPGAGGQMDPNLFQGLPPNLLGNVQLPPPEAAAGGYGW
NPGAAGGRPSPF
>Lchi30606
MTGPGSGSGEGEITRRPRGRPAGSKNKPKPPIIITRDSANALRSHVMEIANGCDIGESMA
TFARRRQRGVCILSGNGTVTNVTLRQPAAPGAVVTLHGRFEILSLSGSFLPPPAPPAATG
LTIYLAGGQGQKVLIFPKPAQYDNQTKPSRTRQANGTNGDFALTHLFLFFFRKERENDVV
WERGEIGEGPQNGDSAGDELVPLVVIRLEKQNPSRT
>AUR62010674
MAGSIDMTVHAVESNGVKDQSHQKPGMDSRGLLIPSKVPKAVPLTAQTADGEPIRRPRGR
PAGSKNKPKPPIIITRESPNTLCAHAMEVSSGCDVNESLITFARKKQKGVCILSGTGYVT
NVTLRHPSSQGPNAIVTLHGRFEILSLLGSILPPPVAPPGLTGLTVYLAGPQGQVVGGGV
VGALIASGPVVIMAATFMNASFDRLPICEEENEVAAQNQCYQNNRRHHYQHIDVSDVCGV
PQNYMSNGRALPPEVYSWASGRSLAKT
>AUR62017209
MAGSIDMTVHAVESNGVKDQSHQKPGMDSRGLLIPSKVPKAVPLTAQPADGEPIRRPRGR
PAGSKNKPKPPIIITRESPNTLCAHAMEVSSGCDVNESLITFARKKQKGVCILSGTGYVT
NVTLRHPSSQGPNAIVTLHGRFEILSLLGSILPPPVAPPGLTGLTVYLAGPQGQVVGGGV
VGALIASGPVVIMAATFMNASFDRLPICEEENEVAAQNQCYQNNRRHHYQHIDVSDVCGV
PQNYMSNGRALPPEVYSWASGRSLAKT
>Pt05s22440.1
MAGDSERIMERNQESEKGHDRRPNMEAILVASKLPKAVPPISSARGGETLRRPRGRPAGS
KNKPKPPIIVTRDSANALRAHAMEVSSGCDVCESLANFARRKQRGISVLSGSGCVTNVTL
RQPASSGAIVTLHGRFEILSLLGSVLPPPAPQGITGLTIYLAGAQGQVVGGVVVGALIAS
GPVVIMAASFMNASFDRLPLDEDGITAAVQNQHYQNGRRHHLDIPDLYGMPQKLLTNGAV
TPEIYSWAPARTMSKS
>Pt02s06030.1
MAGAADLTFPSLGSERIMDRSQGLEKVNNHRPSIEAILMTPKLPKAVPPVSSAPDGETMI
RRPRGRPAGSKNKPKPPIIVTRDSANALRAHAMEVSSGCDVCESLANFARRKQRGISVLS
GSGCVTNVTLRQPTSSGAIVTLHGRFEILSLLGSVLPPPAPQGITGLTIYLAGAQGQVVG
GGVVGALIASGPVVIMAASFMKATFDRLPLDDDEITAAVQNQHYQNGRHHHLDISDLYGM
PQNLLTNGAVTPEIYSWTPGRTMSKS
>Mes034268m
MAGGADLTVPSVGSKSIMDPNQESDKGNYHQSSIEAILTAPKLPKAESFVSQAPAGQTIK
RPRGRPAGSKNKPKPPIIVTRDSANALRAHAMEVTSGCDVSESLVNFARRKQRGICVLSG
SGCVANVTLRQPTSSGAIVTLHGRFEILSLLGSILPPPAPPGIAGLTIYLAGAQGQVVGG
GVVGALIASGPVVIMATSFMNATFDRLPLDEDESATIVQNQHYQNGRHHHHHHLDISDLY
GVPQNLLTNGTLPPEIYSWAPGRTMTKS
>Mes027401m
MAGAADLTVPSVGAKVVMDPSQESDKGNYRRSSIEAILMAPKLPKSLPPVSSAPEGETIR
RPRGRPAGSKNKPKPPIIVTRDSANALRAHAMEISSGCDVSESLANFARRKQRGICVLSG
SGCVTNVTLRQPASTGAIVTLHGRFEILSLLGSILPPPAPPGITGLTIYLAGAQGQVVGG
GVVGALIASGPVVIMAASFMNATFDRLPLDEDEITTAVQNQHYQNGHHHLHRHLDISDLY
GVPQNLLTNGSTPTEIYSRAPGRTITKS
>Rc28644.m000914
MAGGADLAVPPIGSKNIMESNQEPNRGNYRRPGIEAILMSPKLPKSVPPVSSAVEGETIR
RPRGRPAGSKNKPKPPIIVTRDSANALRAHAMEVSSGCDVSESLANFARRRQRGICVLSG
SGCVTNVTLRQPASSGAIVTLHGRFEILSLLGSILPPPAPPGITGLTIYLAGAQGQVVGG
GVVGALIASGPVVIMAASFMNATFDRLPLDEDEIAAAAAAVQSQHYQNSKLHHHHHHHLD
ISDLFGVPQNLLTNGTLRQEIYSWAPGRSITQMNHDECS
>Mdp150857
MAGGSDLAVPSVVSKTVIDRSQDADKSNSHHKPGNDAMLTAPKLPKAVTLVSEGETLRRP
RGRPAGSKNKPKPPIIVTRDSANALRAHAMEVSSGCDVSETLTHFARRKQRGICILSGSG
CVTNVTLRQPASSGAIVTLHGRFEILSLLGSILPPPAPPGITGLTIYLAGPQGQVVGGGV
VGALIASGPVVIMAASFMNATFDRLPLDEDEVAVALQNQQYQNGRHHHLDISDLYGLPQN
LITNW
>Cpa50.90
MAGGTPGVVSKTSLNRSQEFEKGSNHRTTNIDAMLMAPKLSKVVQPTEGETARRPRGRPA
GSKNKPKPPIIVTRDSPNTLRAHAMEVGSGCDVCESLASFARRKQRGICILSGNGCVTNV
TLRQPASSGAIVTLHGRFEILSLLGSVLPPPAPPGITGLTIYLAGAQGQVVGGGVVGAPI
ASGPVVIMAASFMNATFDRLPLDDDEVAATLQNQHYQNGRHHHLDIPELYGMPQNLITNG
NMPPEIYSWAPPRTMSKT
>Gm14g03240.1
MFGEMDRKQEQDKGNSNMSGIDVALISPKVPKAVSPVSSAAAEGDTLRRPRGRPAGSKNK
PKPPIIVTRDSANALKAHAMEVSSGCDVNESLLNFARRKQRGLYILNGTGCVTNVTLRQP
GSAGAIVTLHGRFEILSLLGSILPPPAPPGITGLTIYLAGAQGQVVGGAVVGALIASGPL
VIMAASFMHATFDRLPLEDDELAAAMQNQHYQNGRTHHLDISDLYAIPQNLLMNGTMPPE
IYSWAPGRNFSKT
>Cs111460.1
MAGGDQADMAVHSLGSKLSLISDHEPEKCGNNNVTNNHQQRPCFDPSLVSPKVVPPISVA
AESDQALRRPRGRPAGSKNKPKPPIIVTRDSANALRAHAIEVSTGCDVNESLSNFARRKQ
RGVCILSGSGCVTNVTLRQAASSGAIVTLHGRFEILSMLGSILPPPAPSGITGLTIYLSG
AQGQVVGGVVVGALIASGPVVIMAATFMNATFDRLPSDDEEVAATMQSQHYGQNGRSHHH
LDVSDLYGVPQNLITNSSLPPELYSWATAGRTMSKT
>Lchi06945
MAGPDLGNPSVKYKTTDCPGDGNNNHRPCSESRALMVPKMTAATAKGESIRRPRGRPAGS
KNKPKPPIIITRESANALWAHAMEVRSGCDVGESIADFARKKQRGRQPGITGLTIYLAGA
QGQIIGGCVVGSLIASGPVVIMAASFMNATFDRLPMDEDVAATNNQHHPNHHQKLEVPNL
YGPPSNSISSVSLPQELYPWSPGRQFTRS
>Al483394
MAGGTALTPTSVGSKSVPMRNNEAAERGNNNNNNNNLKALPKAVQPVSSIEGEMAKRPRG
RPAGSKNKPKPPIIVTHDSPNSLRANAVEISSGCDICETLSDFARRKQRGLCILSANGCV
TNVTLRQPASSGAIVTLHGRYEILSLLGSILPPPAPLGITGLTIYLAGPQGQVVGGGVVG
GLIASGPVVLMAASFMNAVFDRLPMDDDEAASMQNQQYYQNGRSRPLDDIHGLPQNLLTN
GNSASDIYSWGPAQRAMSKP
>AtAHL16
MAGGTALTPTSVGSKSVPMRNHEATERGNTNNNLRALPKAVQPVSSIEGEMAKRPRGRPA
GSKNKPKPPIIVTHDSPNSLRANAVEISSGCDICETLSDFARRKQRGLCILSANGCVTNV
TLRQPASSGAIVTLHGRYEILSLLGSILPPPAPLGITGLTIYLAGPQGQVVGGGVVGGLI
ASGPVVLMAASFMNAVFDRLPMDDDEAASMQNQQYYQNGRSRPLDDIHGLPQNLLTNGNS
ASDIYSWGPAQRVMSKP
>Bra004732
MAGGAALTPTSVGSKSLLPLRNHEAVAERGTNNNNSNMKALPKAVQPVSSIEGEMAKRPR
GRPAGSKNKPKPPIIVTHDSPNSLRAHAVEISSGNDICETLSDYARRKQRGLCILSANGC
VNNVTLRQPASSGGIVTLHGRFEILSLLGSILPPPAPLGITGLTIYLAGPQGQVVGGGVV
GGLIASGPVVLMAASFMNAVFDRLPLDDDEAASMHNQQYYQNGRSRPLDDIHGLPQNLLT
NGNSGSDIYSWGAAQRAMSKP
>Bra000281
MAGGTALTPTSVGSKSLLPLRNHEAAERVNNNNNNNSLKALPKAVQPVSSIDGGMVKRPR
GRPAGSKNKPKPPIIATHDSPNSLRAHAVEISSGNDICEALSDYARRKQRGLCIFSANGC
VTNVTLRQPASSGAIVTLHGRFEILSLLGSILPPPAPLGITGLTIYLAGHQGQVVGGGVV
GGLIASGPVVIMAASFMNAVFDRLPLDDDEAASMQNQQYYQNGRSLPLDGIHGLPQNLLT
NGNSGSDMYSWGPAERAMSKP
>Bra016853
MAGGTALNSTSVGSKSVPMRNHEATERGNNKNNNNNKNLKALPKPVQPASSMKGEMAKRP
RGRPAGSKNKPKPPIIVTQDSPNSLRAHALEISSGNDICETLSDFARRKQRGICILSANG
CVTNVTLRQPASSGAIVRLHGRFEILSLLDSILPPPSPVGITGLTIYLAGPQGQVGGGGV
VGGLIASGPVVLMVASFMNAVFDSLPLDDDEAASMQNQQYYHNGRSHPLDDIQRLPQNLL
TNGHSDSDIYWGPAQRAMSKP
>Pp1s7_185V6.1
MAGVEEVGARPSGAPASEDEQSGSSGRGRKRGKQSGGNNQLAVLEPGRKPRGRPPGSKNK
PKPPIIIMRENGQAMRPHILEVAGGCDVSDSVASFSRRRQRGVCVMGASGTVSNVTLRQP
TTAGATITFHGRFEIISLSGAFLPHPSSQPTTGLTVSLAGAAGQVLGGSVVGTLMAAGPV
VVIAASFMGPTFVRLPLDADDEGPSGGLTIVGGSSNQPPPLAIQAPELNYPPGLQSLYNI
VTPQNPNLNNPQQQQQLSTQDVLSHWASSGGGGSGGHQHGHGHQRGHYS
>Pp1s28_226V6.1
MAGLEDVGQRPSSNPASDDEQSGSSGGGRKRGKQPALSNQLAVLESARKPRGRPPGSKNK
PKPPIIITRENGQAMRPHILEIAGGCDVGDSVASFSRRRQRGVHVLGASGIVSNVTLRQP
TTPGATVTFHGRFEIISLSGAFLPHLTSQPTTGLTVTLAGAAGQVLGGSVVGTLMAAGPV
LVIAASFLGPTYERLPLDPDDEGPSGGLIIGGGSSNQPPPLAIQAPGLNYPGGLQSLYNI
VTAQNPNLSNQHQQLSTQDVLSQWAPSGGGGGSGQQHGHSHHQRGQYS
>Pp1s79_150V6.1
MAGLEDVGARPSGAPSDDEQSGSSGRGRKRGKQPAENQLAILEPGRKPRGRPPGSKNKPK
PPVIITRENGNAMRPHILEVAGGCDVSDSVASFSRRRQRGVCVMGASGTVSNVTLRQPTT
PGATVTFHGRFEIISLSGAFLPHPSSAPTTGLTVSLAGAAGQVLGGSVVGTLMAAGPVLV
IAASFIGPTFERLPLDNDDEGLTMGGGSSSQQPPLAIQAPELNYPAGLQSLYSIVTPQNP
NLSNQPQQLSTQDVLSQWAGGGGGGHPHHPHAGHAGHVHHQRPPQYS
>Pp1s58_127V6.2
MAGVEEVGARPSGAPSDDEQSGSSGRGRKLGKLPTGNQLAILEPGRKPRGRPPGSKNKPK
PPVIITRENGNAMRPHILEVAGGCDVGDSVASFSRRRQRGICVMGASGTVSNVTLRQPTT
PGATVTFHGRFEIISLSGAFLPHPSSAPTTGLTVSLAGAAGQVLGGSVVGTLMAAGPVLV
IAASFIGLTYERLPLDNDDDGLTMGPGSSTQQNPLAIQAPELNYPAGLQSLYSIVTPQNP
NLNNQAQQLSTQDVLGHWAGGGGSSHPHHSHGGHGGHGHHQRPSQYS
>Pp1s45_204V6.1
MAGVEGGAEMGSRPSPPGGNSSDEEQSGSSVPGRPRKRSKGKSKPPPGPGEPSRKPRGRP
PGSKNKPKPPVIITRENGNAMRPHILEVASGHDVWESVADFARRRQRGICVMGGSGTVTN
VTLRQSTTPGATVTIHGRFEIISLSGSYLPPPSPTPPAGLTTGLTISFAGASGQVLGGCV
VGALMAASPVLVVATSFTGATYDRLPLAEDEPPMLQVTVASAAPTMQSPDLSSYNPSTAL
QNLYNIVPQSNPNLNSQQAAQLATPQDVINPWATGSGHTQRPQPY
>Pp1s485_11V6.1
MTQIDAPWGIVRARYEKPWEDKHKQAAPENFGHVCMAGVEGGTEAGSRPSPQGGNSSDED
QSGSSVPGRPRKRSKGKSRPPPGPGEPSRKPRGRPPGSKNKPKPPVIITRENGNAMRPHV
LEVASGHDVWESVTDFARRRQRGVCVMGGSGTVTNVTLRQPTTPGATVTIHGRFEIISLS
GSYLPPPAPSPPTGLTISFAGASGQVLGGCVAGALTAASPVLVIATSFTGATYDRLPLAD
DEPPIMQVTTASGAQAMQAPDLSSYNPSTALQNLYNIVPQTNPNLASQQAAQDVLNQWAS
GSGHTQRPQQY
>Sm71342
MDPGLHGHHHQHHHHHHQFVSPLPLAQAGTSEEENSNSSGPGRGGPGGITTPTTIDKSRG
NNKNLKTAATTSSSGGMGAGEIVRKPRGRPPGSKNKPKPPIIITRDSGNAMRPHVLEIAG
GCDVGETLAAFARRRQRGLCVLGGSGTVANVTLRQLAAPGSTVTFHGRFEILSLSGAFLP
PPAPVAVAGLTVALAGSQPGQVLGGSVVGVLMAASPVLVIAASFVGATYDRLPLEDEDPN
QVASNNVSAASGVTSDPCSMALFNLAQNPLANCQLPPDVLAWAAAGNRPPF
>Sm404546
MAGIPGSFQHQLQLLHQQQQQQQQQQQQQQQHHQHHHLGGGGHSNDDDENHSNNSSGGSK
GGGGVVGGGRINNNNSNSKGINNNNNNAALLQAGSSSSSLLLKDHSHSGGGGGGGGGAGG
VGGGEVVVRKPRGRPPGSKNKPKPPIIITRDSGNAMRPHVLEIAGGCDVGETLAAFARRR
ARGLCVLGGSGTVANVTLRQLAAPGSTVTFHGRFEILSISGAFLPPPAPVAVAGLTVALA
GAQQGQVLGGSVVGVLMAASPVLVIAASFVGATYDRLPLDESLETGGENPGVQGNHHLVN
VSPGGPGGGSGGASQQEMALLNLAQNSLGQLPPEVLAWAAAGNRPPF
>Sm67842
MLELHHQHQQQQQQQQQEIPPHQHSEDEDNSSSGNKELEHPHHHHLHHQIHHHHQQQQQQ
QQQQQQQQPQHQQSPQAQKSPGGGGGGGGGGGAGSGGEVVAPVRKPRGRPPGSKNKPKPP
IIITRDTGSGMRPHVLEIAPNTDIVDAIATFARKRQRALCVLSARGTVSNLTLLRHSPAS
STASAPPSSPPSSSAASTGATPSSSRAAAAATSTVSFQGRFELISLSGAFLQQQMPSAGI
LGAYSGLAVSVAGGPQGQVLGGNVAGPLVSASPVMVIAASFVGPAFDRLPLDDQDGEIPE
EQPAAGAAANPSPNSTSGQLGLPQHGNSSPPSIPIHQLMNDPFGLAAAAAAAHHHHHHHQ
IPPPELLASWAAAAAAGATRPPM
>Al949481
MKGEYREQKSNEMFSKLPHQQQQQHSLTSHFHLSSTATPTIDDSSIEVVRRPRGRPPGSK
NKPKPPVFVTRDTDPPMSPYILEVPSGNDVVEAINRFCRRKSIGVCVLSGSGSVANVTLR
QPSPAAPGSTITFHGKFDLLSVSATFLPPPPRTSLSPPVSNFFTVSLAGPQGQIIGGFVA
GPLISAGTVYVIAASFNNPSYHRLPAEEEQKHSAGTGEREGQSPPVSGGGEESGQMAGSG
GESCGVSMYSCHMGGSDVIWAPTARAPPPY
>AtAHL17
MKGEYREQKSNEMFSKLPHHQQQQQQQQQQHSLTSHFHLSSTVTPTVDDSSIEVVRRPRG
RPPGSKNKPKPPVFVTRDTDPPMSPYILEVPSGNDVVEAINRFCRRKSIGVCVLSGSGSV
ANVTLRQPSPAALGSTITFHGKFDLLSVSATFLPPPPRTSLSPPVSNFFTVSLAGPQGQI
IGGFVAGPLISAGTVYVIAASFNNPSYHRLPAEEEQKHSAGTGEREGQSPPVSGGGEESG
QMAGSGGESCGVSMYSCHMGGSDVIWAPTARAPPPY
>Bra000593
MKGEGNEMFPKLPQNHSLSSHFHLPATIAVDDSSIEVVRRPRGRPPGSKNKPKPQVYVTR
DTEPPMSPYILEVPSGNDVVEAINRFCRRKSIGVCVLSGSGSVANITLRQPSPAAPGSTI
TFHGKFDLLSVSATFLPPPPRTSLSPPVANFFTVSLAGPQGQIIGGFVAGPLISAGTVYV
IAASFNNPSYHRLPAEEEHRHSVSARAGEGDGQSPPVSRGGGESEHVAVRGEESCGVSMY
SCHMGTHGSDVIWAPTARAPPPY
>Al471623
METVGRPRGRPQGSKNKPKAPIFVTIDPPMSPYILEVPSGNDVVEALNRFCRRKAIGFCV
LSGSGSVADVTLRQPSPAAPGSTITFHGKFDLLSVSATFLPPPPQTSLPPPFSNFFTVSL
AGPQGQVIGGFVAGPLVAAGTVYVVATSFNNPAYHRLPAAEEEQRDSAEGEGQSPPVSGS
GGESMYSCHMGGSDVIWSPNAKAPPSH
>AtAHL28
METVGRPRGRPRGSKNKPKAPIFVTIDPPMSPYILEVPSGNDVVEALNRFCRGKAIGFCV
LSGSGSVADVTLRQPSPAAPGSTITFHGKFDLLSVSATFLPPLPPTSLSPPVSNFFTVSL
AGPQGKVIGGFVAGPLVAAGTVYFVATSFKNPSYHRLPATEEEQRNSAEGEEEGQSPPVS
GGGGESMYVGGSDVIWDPNAKAPSPY
>Bra026211
MEPVQRQRPRGRPQGSKNKPKPPVFLTVEPPMSPYILQVPSGNDVVASINRFCRERSIGL
CLLSGSGSVADVTLRQPPPAPPGSTITFHGKFDLLSVSAAFLPPPVSSSFTVSLAGPQGQ
IIGGFVSGPLISAGPVYVVAASLNNPSYYRLPAEVKQENSSASAEAEEGKGQSPPVSGGG
GESCHIEGSDVVWTPAAGILTKPSL
>Gm06g09810.1
MKGEYLEQQQQHPKSETTPPSMFSKLQPQHHPFPHHPFQLSAEEENRVGAATTPSTVQKA
NSSGGDGATIEVVRRPRGRPPGSKNKPKPPVIITRDPEPAMSPYILEVSGGNDVVEAIAQ
FSRRKNMGICVLTGSGTVANVTLRQPSTTPGTTVTFHGRFDILSVSATFLPQQSGASPAV
PNGFAISLAGPQGQIVGGLVAGGLMAAGTVFVIAASFNNPAYHRLPPEEEGASAGDGHSP
QVSGGGDSGHGQAESCGMSMYSCHLPSDVIWAPTARPQPPPPPY
>Gm04g09710.1
MKGEYVEQQQQHPKSETPPSMFSKLQPQHHPFPHHPFQLSAEDATTITPSTAQKANSSGG
DGATIEVVRRPRGRPPGSKNKPKPPVIITRDPEPAMSPYILEVSGGNDVVEAIAQFSHRK
NMGICVLTGSGTVANVTLRQPSTTPGTTVTFHGRFDILSVSATFLPQQSGASPAVPNGFA
ISLAGPQGQIVGGLVAGGLMAAGTVFVIAASFNNPAYHRLPPEEEGASAGDGHSPPVSGG
GDSGHGQAESCGMSMYSCHLPSDVIWAPTARPPPPPPPPY
>Pt05s17850.1
MNMKGEYVERHQAKHENTPNMFSELNPHHQHLPFSQHFQLSRESEEEDTRSTGAATTPNP
IPTSQKLNELNSSGGTDGATIEVVRRPRGRPPGSKNKPKPPVIITREPEPAMSPYILEVP
GGNDVVEALSRFCRRKNMGICVLTGTGTVANVTLRQPSTTPGSTITFHGRFDILSISATF
LPQTTSYPLPNSFTISLAGPQGQIVGGIVAGGLVAAGTVFVVAASFNNPSYHRLQVEEEG
RNSGSGGGGGEGRSPVSGAGGGESGHAASGGGGGGESCGMAMYSCHLPANDVIWAPSARQ
PPPSPY
>Pt02s10520.1
MKGEYVEHHQSKHENTPNMFSKLHPRHHQHLPFSQQYQFSRESEEEDTRSTGAAATPNLT
PTTQKQKLNEPNSSGGTDGATIEVVRRPRGRPPGSKNKPKPPVIITRESEPSMSPYILEV
PGGNDVVEALSRFCRRKNMGICVLTGSGTVANVTLRQPSATPGATITFHGRFDILSISAT
FLPQTASYPVPNSFTISLAGPQGQIVGGIVAGSLVAAGTVFVVAASFNNPSYHRLPLEEE
GRTSGSDGGGEGQSPAVSGAGGGESGHAASGGGGGESCGIAMYSCHMPNDVIWAPAARPP
PPPPY
>Mes012157m
MKGEYGDPHHSSKHQNASPITMFSKLHHPHHLPFSHHFPLSRESEDDDARSTGALPVASL
SPNTTTTDATPISATPIKKQKPAEPNSGDGATIEVIRRPRGRPPGSKNKPKPPVIITRDP
EPAMSPYILEVPGGSDVVEAISRFCRRKNVGICVLTGSGTVANVTLRQPSTTPGSIITFH
GRFDILSISATFLPQAVSYPVPNTFTISLAGPQGQIVGGLVAGSLVAAGAVYVIAATFDN
PSYHRLPVEDEGRNSGSGGGGEGHSPSVSGAGGGGESGHTQGGGESCGMVMYSCHLPSDV
IWAPTARPPPPPPPF
>Mes012278m
MKGEYVEAHHPPKHENVTPMNMFSKLHPHPHHQLPFSQHFQLSRESEDDETRSTGAAAVT
TPSPNTNPATTTTPSQKQKPTEPNSSAGTDGASIEVVRRPRGRPPGSKNRPKPPVVITRD
PEPAMSPYILEVPGGSDVVESISRFCRRKNIGICVLTGSGAVTNVTLRQPSTTPGSTITF
HGSFDILSLSATFMPQPVSHPVPNTFTISLAGPQGQIVGGFVAGSLVAAGTVYVIAATFN
NPSYHRLPGEDEGRNSGSGGEGQSPSVSGAGGGGGDSGHTQGGGESCGMVMYSCHLPSDV
IWAPTARPPPPY
>Rc29908.m006250
MKGEYVDQQHHHHHHPKHESTNMFSKLHHHHHPLPFSTHFQLSRDSEDDDTRSTGAATTA
ITTATATATTTTPTRPTEPPNSSGGTDGATIEVVRRPRGRPPGSKNKPKPPVIITRDPEP
AMSPYILEVCGGSDVVEAISRFCRRKNIGICVLTGSGTVANVTLRQPSTTPGSTITFHGR
FDILSISATFMPQTVSYPVPNTFTISLAGPQGQIVGGLVAGSLIAAGTVYIMAATFNNPS
YHRLPVDDEGRNSGSGGGGGEGQSPAVSGAGGGGDSGGGGGDSGGGMVMYSGHLPSDVIW
APTARPPPPY
>Cpa21.4
MFSKLHHPSQHQHQHQHQHHFSHHFQLSRDTSESDDTSRSTGGPTTSNPAQKPVEGLTAI
GGSGSGDGASIEVVRRPRGRPPGSKNKPKPPVFITRDFEPPMSPYILEIPGGNDVVEAIS
RFCRRKSMGICVLTGSGAVANVTLRQPSTTPGATITFHGRFDILSISATFLPPQTAPCPP
VPNMFAISLAGPQGQIVGGSVAGALIAAGTVYIIAASFNNPSYHRLPADDEARNTASGSG
GEGQSPPVSSAGGGESGHVAAGGAGGESCGMSMYSCHLAPSDVIWAPTARPPPPPPPY
>Cs160670.1
MLSKFHLSPHPFTHHPPPQPPVDEPIAALPSPFKHHTDLTSTADGSTIEVVRRPRGRPPG
SKNKPKPPLVVTREPEPAMRPYVLEVPGGNDVVEAISRFSRRKNLGLCVLNGSGTVANVS
LRQPSATPGATVTFHGRFEILSISATVFPQSTPLPLPNGFSISLAGPQGQIVGGLVAGAL
IAAGTVFVVASSFNNPFYHRLPDEEEIKNLGSGGGSGGGEVHSPHVSGGGDSSGQGHGHG
QIAETCGMAMYSCHAPSDVIWAPTARQPPPPY
>Mdp933110
MRGEYVDSKSDSQNIFSKLHHPNQQNPHHHNLHHHPHQFSSPFQVIPHRESQTSEEEDTS
RTSSGTATVTTTNPSPHNPHPNSSSDPNNINNPSADGATIEVIRRPRGRPPGSKNKPKPP
VIITRDSEPPMSPYILEVHSGNDVVEAVSRFCSRKNIGLCVLTGSGTVANVTLRQPSTTP
GATVTFHGRFDILSISATFLSQSLPSCPVSNPSGFTISLAGPQGQIVGGLVAGALIAAGT
VYLVAASFSNPSYHRLPVEDEVVRNSVVGEGHSPQVSGGAADSGGHAPQPSQTCGMTMYS
GHLPTDVIWAPTARQPPPPPPY
>Mdp131550
MPNLRRRRHQPNQQRHRHRHQHQPXSPTTPHPTSSADPINNNNPSADGATIEVIRRPRGR
PPGSKNKPKPPVIITRDSEPPMSPYILEVPSETTSSKLSLASPSTTPGATVIFHGRFDIL
SISATFLPHSSPSCPVSIPSGFTISLAGPQGQIVGGLVGGALIAAGTVYLVAASFNNPSY
HRLPVEDEVVRNSGSGEVHSPQLSGGAESGGHAPQPSXSCGMSMYSSQLPTDIIWAPTAR
QPPPPPY
>Ppa22234m
MKAHNPATPSTTTFPKPIPKPSPTNHRECQTSEEERHPAATSSGTATVTTNPSAQNPKSS
AAADPSNPSADGATIEVIRRPRGRPPGSKNKPKPPVIITRDSEPPMSPYILEVPGGSDIV
EAVSRFCCRKNIGLCILTGSGTVANVTLRQPSTTPGATVTFHGRFDILSISATFLPQTTP
SCPVSVPSGFTISLAGPQGQIVGGLVAGALVAAGTVYVIAASFNNPSYHRLPGEDEAVRN
SGSGDAHSPPLSGGVESGGHAPPSSQSCGMSMYSCHLPTDVLWAPTARQPPPPPPY
>Mt3g149230.1
MKGEYVEQHSSNPNKGNETPPPSLLFSKPFHPFQLSHHECQPIGEDDNNNTSGGVATTQK
PNTSGDGATIEVSRRPRGRPPGSKNKPKPPIIITRDPETVMSPFILDISGGNDVVEAISE
FSRRKNIGLCVLTGSGTVANVTLRQPSTTPGTTVTFHGRFDILSITATFVPQQHGVSPAI
PSNFSISLAGPQGQIVGGIVAGNLIAAGTVFVIASSFNNPSYHRLPLEEDEGGNSVSGGG
EGNSQNVSGAVDSGQGQGGGGESCGMSMYNCHLPSSDVIWAPSARPPPPY
>Gm14g35980.1
MFSKLHSQHSQQPQPFQFSRECQSSKEDDIPSTCGLNLITAQKSGLSGDQNNETTSEIMR
RPRGRPSGSKNRPKPPLIITCEPEPVMSPFILEIPGGSGVVEALARFSRRKNTGLCVLTG
SGTVANVTLRQPSFTPAGASVATVTFHGRFNILSMSATFLHHGSPAAIPNALAVSLSGPQ
GQIVGGLVAGRLLAAGTVFVIAASFNNPSYHRLSSEEDAQNTSDGGGDRQSPAESSMYSC
HRPSDVIWAPTPRPPF
>Gm02g37680.1
MFSKLQPQHQQQHQPFQFSRECQTSEDDDSRSSGGPNTAVAQKSVLGGGGCSDGATIEVV
RRPRGRPPGSKNRPKPPLIITREPEPAMSPFILEIPGGSDVVEALARFSRRKNTGLCVLT
GSGTVANVTLRQPSFSPAGATVATVTFHGRFDILSMSATFLHHASPAAIPNAFAVSLSGP
QGQIVGGFVAGRLLAAGTVFVIAASFNNPSYHRLSSEEEAQNNSGGGAGDAQSPPVSGGG
LESGHVPAESFMYSCHLPSDVIWAPTPRPPF
>Mt5g075040.1
MFSNFQQQQHHNLFQPSRECQTSEEDETRSSGGPSPNKPSCNDGATIEIGRRPRGRPPGS
KNKPKAQSQIIINHSSDPAMSPHILEIPEGSDVVEAISRFSNRRKTGLCVLTGSGTVANV
TLRQPSGPPGTTVTFHGRFNILSISATFFSPLESSPPMNKEFSISLAAPQGQIVGGFVVG
PLLAAGTVFVIAASFNNPSYHRLPLEEDVRNNSVSGGYEEKSPPQLSGGESCMYSSQLPS
DVIWAPTARTNF
>Bd4g32490.1
MSFGKGDMSKENMYHDPNKDMPAIRRFAAPPPPPPQPMHQHHGGHGEQPHPHPQQQQLEC
FSDEVDSRGTPEPKKEPAGGGGGSGAHLASGGGGDGSSIEVAKKRRGRPPGSKNKPKPPV
VITREAEPAAAMRPHVIEIPGGRDIAEALSRFAGRRGLGICVLAGTGAVANVSLRHPCSP
ATAALAPPGLAAPAAVVVVQGRYEILSISATFLPPAMAAAMDMAPQAAAAMAAAGISISL
AGPHGQIVGGAVAGPLYAATTVVVVAAAFTNPTFHRLPIADEDASVSVSGSADAVADEHR
AHPHPHQQHQPEPPEQRHLRRQPPHLAASTSGAPPVEPCGVSIYGCHAQPQPQEVIWPPA
AHQAPRPPPPY
>Os09g28930.1
MSFCERDMNKESMYQERDDMAGIRFATPPLPQQQQQQQLVECFSDEVDSRGSGGEMKDAV
GSGSGQLVVVGGGDGASIEVAKKRRGRPPGSKNKPKPPVVITREAEPAAAMRPHVIEIPG
GRDVAEALARFSSRRNLGICVLAGTGAVANVSLRHPSPGVPGSAPAAIVFHGRYEILSLS
ATFLPPAMSSVAPQAAVAAAGLSISLAGPHGQIVGGAVAGPLYAATTVVVVAAAFTNPTF
HRLPADDDASVSVSVSLSGSGDADEHRGHQHKPEPQEPRQLRRPPPHLSAAAAVSAAQPV
EPCGAPMYACHPQPQEVMWPPPARTPHPPPPPPY
>Zm2G405559_T01
MSLGKRDMSQERLYQDRKDVPPIHFTTPPPPPSHHHPQQHGRHGEQQQQLECFSDEVDSR
GSAERKEPASGGAPVVPGGGDDGASIELSKKRRGRPPGSKNKPKPPVVVTREAEPAAAMR
PHVIEIPCGCDVADALARFAARRNLGICVLAGTGAVANVSLRHPSPGGPAVMFHGQYEVL
SISATFLPPAMSAVAPQAAAAAACLSISLAGPHGQIVGGAVAGPLYAASTVVLVAAAFTN
PTFHRLPADDDASVSVSVSVSLSAGSGDPADEHRGGHQDRREQPPQEHRPLAVRRQPAPH
PASAAQTVEPCGPPDVPIYAACHPQPHDVMWPPPPRAPQMPPPY
>Zm2G029096_T02
MSLGKTDMSQERLYHQDRMDVPPVHFSTPPPPPCQQQQQHGGHGEQQKLERFSDEVDSRL
SAEQKEPASGGALVVSVSGGGDGASIELSKKRRGRPPGSKNKPKPPVVITREAEPAAAMR
PHVIEIPCGCDVADALARFAARRNLGICVLAGTGAVANVSLRHPMPCGGGGAPTAIMLHG
QYEILSISATFLPPAISAVAPQAAAAAACLSISLAGPHGQIVGGAVAGPLYAASTVVVVA
AAFTNPTFHRLPADDDASVSVSVSLSAGSGDPADEHRGGHQHPVPVEPPPRERHRPHVVR
RKPAPHLASAAPSVEPCGPPAAPIYAACHPQPQDVMWPPPNRAPHPPPPPY
>Sb02g026970.1
MSLGKRDMSQERLYQDRKDVPPVHFTTPPPPSHHHQQQLECFSDEVDSRGSAEQKEPASG
GAGALVVSGGGGDEASMELSKKRRGRPPGSKNKPKPPVVITREAEPAAAMRPHVIEIPCG
CDVADALARFAARRNLGICVLAGTGAVANVSLRHPMSGGVAVGGGGGGAPTTAIVFHGQY
EILSISATFLPPAMSAVAPQAAAAAACLSISLAGPHGQVVGGAVVGPLYAASAVVLVAAA
FTNPTFHRLPLPPDDDAAVSVSVSLSAGSGGDHAADEHHRGVAHQHQHPGEQPPPQEHHR
PLAVRRQAPPHLASASAAQPVEPCGGPPAVPIYTACHPQPQDVIWPPPPPPPPY
>Sb07g023325.1
MDREGLYGGRGDGSRLLVVQDLHERPMECFSDEVNSRNGCGDDEEEEEGNGGTGSGSGSR
PLPAPNGAGGGGGDGPVSVETGKRRRGRPPGSKNKPKPPPVVTRDVEPAAAMRPHVLEIP
SGGDVARALAGFARRRGLGICVLAGTGAVADVSLRHPAASSSADGGGGGAAAAAAAVVVF
RGRYEILSISATFLAPSMSAAVPARSAVSRDLSISLAGPHGQIVGGAVVGPLVAATTVVV
LAAAFTDLNFHRLPLEDDASAASVSGSGEAGEHRHRGHHGQHQQREHHDASGLHPQTMVA
PATTQPVPLYARQSQELWPPAAASAQRPRPPYQ
>ZmAC209845.4_FGT010
MDREGHYGGRGGGRLLECFSDEVSSGNGGGEERANDGGGPRPPAPGSGVVGAWKRRRGRP
PGSKNKPKPQAAAAAAAVARDVEPASSAMRPHVLEVPSGGDVARALAGFARRRGLGICVL
AGTGAVADVSLRHPSSSADGAGGSAAVFRGRYEILSISATFLAPSTPAAVARATVRDLSV
SLAGPHGQVVGGAVVGPLVAATAVVVLAAAFTDLTFHRLPLEDDAPASVSDIAGADERRG
HGRHQYPEQHDAGGSSHPQAMAPATQPVPLFARESHELWPAAPASAQRPRSPYQ
>Os08g37345.1
MERRSQLGGGEGDGKLVVGGGAMGEKKQQLECFSDEVDSRDGGGGAAEETTAGGGGEGVA
AVVVVGKRRRGRPPGSKNKPKPPVVVTREAAAAEPAAAAAMRSHVLEIPGGGDVAGALAG
YARRRGLGICVLAGTGAVANVSLRHPLPSGAAAEIGGGAAAAVVVFHGRYEILSISATFL
PPAMAAAAPRAALGGLSISLAGPHGQIFGGAVAGPLVAATTVVVVAAAFASPTFHRLPAE
YDDAPAPVSGSGADADEHRGRRRTEPPEHHHLTPLHPRGIALATATTTTTTQPVYASACQ
HEEVWPPAAAAAAASAPRPRPPYQ
>Lchi28199
MADRSLEIQGVWALPFLEREKKKKMAEYGGGAPAAAIALSHARDCHTSEEEEEEGRSSAA
GKNTKAMVAVGGAKKPRGRPPGSKNKPKPPIVITRDSESAMRPTVLVLSAGSDVVESVLT
FARRRHVSICVLSGSGSVANVTLRHPTSHASTLTLRGRFDILSLSGTFLCSPPTTKAPFT
ISLAGAQGQVIGGTVAGALVAAGPVVLMVASFTNPSYHRLPAEEEEEAEDNSKKAGVGGS
DSGSSSNSMSMSVYSVAAPSPLSCQITSDVLAWAPPSRPPHY
>Sb03g046120.1
MAGEEASGGAGLMEPAPAPARALMPVTARKPRGRPLGSKNKPKPPVVVTRESDAAMRPVV
LELAAGCDVVSAVAAFARRRRVGVSVLCGRGAVAAVTLRLAAAEDTASAVTLHGRFEVLA
LSGTVLPSYSPSLAPAFSVSLAGLGGQVIGGTLAGEMTAADGVVVVAAVFRTAEVHRLPA
AGAEDGDGDGGREEGRQLQVAASGADAAGLGGYGGGGHVGQHAEQLPEMGLWGQQPTPTR
GPVHPLQNRF
>Zm2G044856_T01
MAGEKTASSGATDLVDPATATATAQKKPRGRPLGSKNKPKPPVVVTRESEAAMRPVVLEL
AAGCDVVGAVAAFARRRRVGVSVLCGRGAVAAVTLRLAASSAAVTLHGRFEVLALSGTVV
PSSSSASASAPAFSVSLAGEGGQVIGGTLAGEMTAADGVVVVAAVFGSAQVHRLPAAGAE
DEDSGGGREEGMRAQVAVGLGGTGTGGGLVVVGRQHAQQLPEKYKFSFFQYTTPVASTTR
LAYTGSHDRLASFTHIGHL
>Os01g72450.1
MADEGSSRAELIEASPAPALDLPSPPRKPRGRPLGSKNKPKPPVVVTRESEAAMRPVVLE
LGAGCEVAAAVAAFARRRRVGVSVLCGRGTVAAVTLRLPTSPPAAVKLHGRFEVLSLSGT
VLPSAAGEGAAPPPPFSVSLAGAGGQVIGGTLAGEMTTADGLVVVAATFGSAEVHRLPAD
EDDEATGSRGGEERRHPQQQPPQTVAATSAVDVGLLGYGGGVGVAGGASGGQVGRHQQQQ
QQAEMVLWAQSPGSVGPAHPATSRY
>Mdp143696
MADYGAGGGAAISLSQASADDSEHSPRSLPTLTGSASGGGGCSSSRHKNMVSPSGEIIIS
NSKKPRGRPPGSKNKPKAPIVITKDSEAAMKAVXLEISGGSDVVETIEQYARRHHVGISV
LXGSGTVLSVTLRHPAGPHAPSLSLQGPFNLLSLSGSYIDSFPTIITCSSSPAAGSAGGG
GGGSANVPTSGTCSLLACASFGICLAGAQGHVFGGIVGGKVVAAGTVIVVAATFQNPTLQ
RLPLPVESGDCGGVVVLTAXAAAGVVVVASPTPLSFRMNTSPAGHHHQIMAWGPPSXSPY
>Mdp172380
MADYGAGGGAAISLSQASADDSEHSPRSLPTLTGSASGGGGCSSSRHKNMVSPSGEIIIS
NSKKPRGRPPGSKNKPKAPIVITKDSEAAMKAVXLEISGGSDVVETIEQYARRHHVGISV
LXGSGTVLSVTLRHPAGPHAPSLSLQGPFNLLSLSGSYIDSFPTIITCSSSPAAGSAGGG
GGGSANVPTSGTCSLLACASFGICLAGAQGHVFGGIVGGKVVAAGTVIVVAATFQNPTLQ
RLPLPVESGDCGGVVVLTAXAAGVVVVASPTPLSFRMNTSPAGHHHQIMAWGPPSXSPY
>Mdp144765
MADTGAGGAAAISLQQASDDDSMHSPRSVPTLSGGASGGGGGGCSSSGHKNMVSPLGDII
ISNSKKPRGRPPGSKNKPKPPIVITKDSGSAMKAVVLEISAGSDVVETIVQYARRRQVGI
SVLSGSGAVLNVKLRHPAGPHEPSLSLQGPFNLLSLSGSYIDSFPAVIACSSSPSAAGGG
GGSAVVPMSGTYSLLACSSFTICLAGAQGHVFGGIVGGKVVAASTVMVVAATFLDPTLQR
LPLPVEGGGEYEGEEDTKPCINEQSCHTYGGGGGGRSSGVASPTCQMNTSPPDHYHQVMA
WGPPSRTPY
>Ppa25027m
MAADYGGGVRAISLSQGGRNSDDDDGSSQHSPRSASGGVVVVGGGSSSSKSKFVSPSGEI
IMSKKPRGRPPGSKNKPKPPIVITKNSEAAMKPVVLEISAGSDVIEAIIQYARRRHVGIS
VLSGSGAVSNVTLVHPAGPHHHPSAPSLLSLLHGPFNLLSLSGSFMDAVPATATCPSSAS
SKVATSAGGCSSPGSGSFGICLAGAQGQVFGGIVGGKVVAASAVVVVGATFVNPTVLRLP
LPGDDHDDHENGVEGGAPAAEYEAQETKPGVNVESHCSVYGGGGGVASSTPMNCQITSVP
DQVMPWGPPSRPPY
>Cs355580.1
MADYGGAISLSHQPPTSSSSSDDHSPPTRPQTKPSRTPTSGGAASSVDTSTMKKPRGRPP
GSKNKPKPPIVITKENESSMKPVVIEISAGNDVVDTLLHFARKRHVGLTVLSGSGSVSNV
TLRHPMSHSTSLSLHGPFSLVSLSGSFLANTTPFSSKPHSLSPSPSPSPSSSFGICLAGA
QGQVFGGIVGGKVTAASLVVVVAATFINPVFHRLPSETTEGEDDRVDMAKPTINATDESP
VTATTTSSATPMTVCVYNAPSPPDHAMPWVPSSRSSY
>Pt09s07460.1
MADHFGGAISLSRELSHTSDDSSSDHSPRSVPTLSATPVTADSPSRLGRPHNNTSPDDHI
HHNNIQSVQIQRKPRGRPPGSKNRPKPPIIITKDCESSMKPAILEISAGSDVIETIVNFA
RRNHAGISVISATGSVANVTLRHPVSHTPSLSLHGPFNLLALFGSVVGSLATNKASCASS
PPGSAVHSCSSFGISLAGAQGQVFGGIVAGKVIAATQVVVVAATFLNPTFHRLPGENDEA
DQETKPSVGGGGGGGGPASESCVSTGMSMAVYGVANPTPVNCQMSPPEIMHWPGPPSRPS
Y
>Mes033264m
MADYGTTISLSRELSHTSDASSSDHSPRSVAAVLSTPPSSSSSKRRTLNKPSPDNHHCIR
SMVEVQRKPRGRPPGSKNKPKPPIIITKDTESAMKPAILEISAGSDIIDSIISFARRNRT
GISIISATGSVSNVTLRQPIPHAPSLSLHGPFNLLDLSGSFLGSLALKQCSSAGSSSLHP
SCCFGISLAGAQGQVFGGIVSGKVLAASQVVIVAATFLNPTFHRLPSDNDEAEETKPNVG
GPANESCISSGMAVHGVSNPSLMNCQISPDIMHWGPPPRPHY
>Rc27742.m000250
MAHHRKSAISSPDNYQHHLHHHHTAIEIQRKPRGRPPGSKNKPKPPIVITKDSDSAMKPV
ILEISAGSDIIDSIINFARRNHSGISVISATGSVSNVTLRHPLSHAPSLSLHGPFNILSL
SGTFLGSFTPKQSAGSSSVGSPSCCFGISLAGAQGQVFGGIVAGKVLAASQVVVVAATFL
NPTFHRLPSDHNDNEVEETEPSLGGPASANESCVSTGMSMTVYAVANPTPINSQMSPPDI
MHWPGPPRPHY
>Mes021597m
MADNVCDKTNTPSRELSHTSDGSYPDQSLLKLPANSSSSSPKPRSLDKPSPDDRIQSAKE
VQRKPRGRPPGSKNKPKRPSITTDESESYLKPAILEISAGSDIIEAIIGFALKNDTCITL
VSATGSVSNVTFRQQTPDVPPLSLHGTFNLIGLWGSFLGSFDPKNCSSDSSSLLSPSSFG
ISLAGPERQVFGGIVAGKVVAASIVVVVAATFRNPTFDRLPTDHDEAVETETGVYIPATD
FLTDPGMPMAFYGEDIAVPMDCQMSPDILLWDFPPRPYF
>Cpa157.67
MADFGTSISLYKLQQTSDDSSSEHSPPTLPTLSTGCASGSGSSFSRPGDLTLTVPDHPLP
PQIQPATTDAARKPRGRPPGSKNKPKLPVIITRDGDVALSPIVLEISVGSDIIETITSFA
RRHQIAGFSVLSASGSVSNITIRHPVSHAPTISLRGPFSILSLTGSVLGSVVTSSESGST
AMMPMASSSQPSESSFGLTIAGAQGQVFGGIVVGNLTAASKVTVVAATFQSCPYQKLQLE
TATSGRGDYIEANHYYHQDANPSSGVHHGGGGLAGVGGESSSHTGSAYGAAASPSTLNCQ
LPALDVMSWCPTSRSPY
>Gm07g35820.1
MTTNSMAISISQNSFSSDLDSTSSWDYLTGSSSQFPRCPPSPIANQPLENLPIATPPTKK
PRGRPPGSKNKPKTTSFPVGQPAEPSMKLVIVNVTPGSDIIESILDVARRGHVSLTILSA
SGTISKVTLHNSIHGVAALTLRGPFTLLSLNGSYLHNNHYTLHPGATPPPPLSFGISFST
SQGQVFGGAIGGRVIAGDDVSLTISTFKNPVMYKYVPTDKERNGDDNNNNHYNNISKNFN
GGNELLGFNMVGCRVRGW
>Gm20g07960.1
MTNNSFAISHSQNFSFDSRSTFFWDNHTGSSSQCPHHPPPLAGTNQPQENLLLPTPHPRK
PRGRPPGSKNKQKIISFPVAQPSEPFVRIVIINVDPGRDIMESILDVARQGHVNLTVLST
SGTVTKVTLQNSLHGAAALTLHGPFTLLSLNGSYLINNHHNHNSGATLPPPSSFGIHLST
SGGQAIGGAIGGQVIAGDNVKITVSTFWNPEMYKYIPEGNKGGNDDNNDRENNYNNNPID
CNGGWKPIGVQYG
>Gm20g07760.1
MPRGRPSGSKNKPKTTSLLVAQPVEPSMKLVIINVDRGKDIMQTILNVAHQGCVSLTVLS
ASGTVTSVTLCNSPNDGGGALMLHGPFTLLSINGSYFYNNNQYNLHSGATRSPPVSFGIH
LSTSKGKILGGAIGGNVIAGDDVSITLSTFSHPEIYMYVPKDEEEDNDEKKQ
>Gm20g05300.1
MDSSSQHFPPPTLTTANQPLMAPPTKNPRGRPRGSKNKPKSTSLLSQPVEPSVKLVTINV
APGMDVIETILDVARRDHVSLIILNASGMIKNATVCDSPQGVPTLLIGPFSLFSLTGFYL
YNNQYALHPGATPPPPFSFGIKLCASHGQVFNGLIGGSVIAGDNSYVSACVLRLPCMVVF
RILIEYFVGVIGGNEGSGCLLFFIFGPWWFSEFSLSAWRCRWLKL
>Mt5g096750.1
MAEKEFAPFSQSSNSKNLEFLENKSERFYAPSGSSSAIVGEIIGHSTSLPNTTTTNNNNE
QLVMPTSPPRAPSSKRSRGRPKGSKNKPKTPAVVMVEPQTLMKQIFIEIPAGYDVLESII
KMAWRHEADITVLRGFGIVSDITIHSSLSHTPPLTIEGPVQMTSLSGTYVNPNVDNVPSE
VIANPACSSFSIFLSGSHGQVYGGIVVGKVMTSSVVMISATLMKKTKFYMVA
>Mt5g096650.1
MAAEKELAPFSQSSNTENEFSQNNYVRFSTSLLNTTTNIGTENLVMPKSPPGGAPSSGML
IDLPQNSREDLITTSSKRSRGRSKGSKNKPKPPVVITVEPESFMKQIFIEISAGCDVVES
IIKMAWRHQADISVMRGSGLVSNITIRNSTSHSPALTIEGPIKMMSLSGTYINPNSDTVP
SEFITNPNHSSFSIFLSGNGNEGQVYGGIVIGKIMASGNVMITATLQKKPKFYRVT
>Mt5g096170.1
MAPSSLSPNSLENNLVRVEGGNMVSHITTTNNNNNDTLMPTPIPSHLPQKKPRGRPPGSK
NKPKPPVNIEENMDNNMKMIYIEIPSGKDIVGEIINCAHRYQASITVSRGYGLVTNVTLL
NPKTHFPTPPMIGPFEMTSLLGTYVNINCRRNTLNHPPCSCFSILLSGHGAVVYGGTVGG
TIIAASNVWIQATLCKNLDHYQSISNNNNNHDNNVVNLSTFDDVATFPNH
>Mdp230041
MEEQNFTDYFPQTPLANSEPANATETFMESSTMNLGSNEVNGMKLLLESADEIGVRLEFD
GDKTGVRFESDGDEHGMKKYKENXSRAAKEGLKETGRDIVVFGNNNGSATRPIILDSNNT
NSKGKGKKIEHDDADSIAIIPNPSTLSHLSXETLPKRKRGRPKGSSNKLKPFASTGGFPV
YPALGELMPHILTVKLGENILSQLLLLSQSTNRAMCILSAVGVGPFQILSLSGTFVYGSX
RNPLEKSWMINVLLANHDGKAFGGSVAGFMIAAEPVQIVVGSFEQGTRKERKKSRRARSS
YPSRLPGNGGITRATPLIMIPPKAKNDGICTSPASALLETPANSGSGHLIGANSINPASL
PSFGQNVNPAXLSGFGQNVNPASPPDFGQNVNPASPPGFNLKFNPASLPGFGQNVPQSML
GPGTSIDFIPFVP
>Mdp231936
MEEQNFTDYFPQTPLANSEPANATETFMESSTMNLGSNEVNGMKLLLESADEIGVRLEFD
GDKTGVRFESDGDEHGMKKYKENXSRAAKEGLKETGRDIVVFGNNNGSATRPIILDSNNT
NSKGKGKKIEHDDADSIAIIPNPSTLSHLSXETLPKRKRGRPKGSSNKLKPFASTGGFPV
YPALGELMPHILTVKLGENILSQLLLLSQSTNRAMCILSAVGVGPFQILSLSGTFVYGSX
RNPLEKSWMINVLLANHDGKAFGGSVAGFMIAAEPVQIVVGSFEQGTRKERKKSRRARSS
YPSRXPGNGGITRXTPLIMIPPKAKNDGICTSPASALLETPANSGSGHLIGANSINPASL
PSFGQNVNPAXLSGFGQNVNPASPPDFGQNVNPASPPGFNLKFNPASLPGFGQNVPXSML
GPGTSIDFIPFVP
>Ppa26997m
MEENNMVTTSQPPQTESKPNNEVETFMEPVQMNIEPNQDLDQSGAPIGRVELTGTDVLVK
RKRGRPRKYEMVGEEGNVVGLVSASPSSTYSGSYSESLPKRGRGRPKGSGKLQLLSPRGG
LSVDPAGGGFYTQVLTAETGEDIVHKILSLSETNPRSLCILTATGVVCSAVIRQPSSYTG
ILRFKGRFQILTLSGSFVYDATQNRRGKNGMLSVALCHPDGNIFGGAVAGALIAAEPVQK
WNCQCCSKDSFNSNTSKELKRRHSAESSTSTSMLGNSSCLAMVPLLMPPPTIVHDESCIS
PTSALLEFPSHSGAGNVIAANRNMNPATLPGFDQNALQPMPDPTTSPHIDTFIP
>Pt0004s20060.1
MDYMEEKNIIVSDETPIVTTTKDHAPPGSQVATGGSDPTLEPNNPGGGVVGGSGGSGSEG
VVESTVKRKRGRPRKYDVDANLVSSPPPPQGLSSSLSSYEKRGRGRPRGSGKLQLLASLG
GFAAETAGGSFTPHVVPVYTGEDIVSKIIELSQKGARAVCILSATGVVSSVIMRQPGPSG
GILRYDGRFEILSLSGSFTFGETGGSNRKNGMLSVSLAKPDGRVFGGGVAGSLIAAGPIQ
LVIASFKQNIGKGIKRRQSADPPAAPSLPANSDVVRVPVKIAGTTDGEDNCTTPTSALSE
PRNEEAGNTVISNQQANTDSQNSSGQNVLQSQKQILLVSPGYENL
>Rc29991.m000634
MEDNNSNTVSAATQVSPATTKEDDQQVREAGQDCGGGTVEAYLESDHIRVSSRRAEITVK
RKRGRPRKFDHHHHHHHIQMDHENTMSNVSPSSSNFLRSCEKRGRGRPRGSGRLQLLAAL
GGFAAETAGGILIPHVITVNTGEDIVSKISSFAQRGPRAVCVLSATGVVSCVIIRQPGSS
GGLLRCEGHFEILSLSGSFTFRETSTARRKIGVLSVTLAKPDGQVFGGGVVGSLIASGPI
QLIVASFKQNISKELKLRQSSESSTCSVPGNTEMVRVPIQIVGITDGGGDQENCTPTSPV
VEPRNAEAENTIITKQHMKPVPQNGSGQTVVQSPQQISDEKVSPDINVSVAEI
>Mes022700m
MAREAADACMEDKDMISTTSQQSPVTIKHDPQVTGVVDDEEKEPNFGGGSGDSGGGGAIV
AGSGGGSVIVEMTGKRKRGRPKKFDMDSEIISPLPSPPPGFPSSLSRTFEKRGRGRPRGS
GRLQLLASLGSFAAETAGGSFIPHVVPVNTGEDIVSKISSFAERGSRAICILSATGVVSS
VVIRQPGLSGGILRYEGRFEILSLCGSFTFDETSGANGKTGMLSVSLAKPDGRVFGGGIV
GSLIASGPIQLIVASFKQNICKELKLRQLAESAAAAGCVLGNSEKVRSSFEIAGTIEGEG
HCTSPTSPHSEQTNGTEAFTADPQNIFAQVEPPLDSRNEDL
>Mes027591m
MEDKSMTSADSQLSPVAMKNDPQVSQVEHQEAKEPDLGGGGGAAAAAAVAVSGGSSVTVG
AGKRKRGRPKKFVMDSGTTSLPVPCPPPPPPPPPPDFTSSLSKTCEKRGRGRPLGSGKLQ
LLASLGDLAAETAGGNFIPLVARVDPGEDIISLISSFAEMGPRAVCVLSASGVVSKVVIH
PPGSDGGVLQYEGLFEILTLSGSFAFDETSGERRKTGVLTVSLAKPNGQVFGGGVVGSLI
AYGPIQLILGSFKQNVFNELKLKQLAEKSAVAAGSPLGDSETERSPFPNAGTTEAEGHCT
TPTSALLETANDTEAGNTTTDDPENVVKPVEPISDPGNEDC
>AUR62014747
MPVIYRSTLSSQLPFSLTSKQFSQFTFNHTKITFSSHSNFSRICCLKPSIMEKNALLNPT
ILDSTEDKYSAELDVAVKAVQLACSLCQRVQEGLISKANSLVQSKDDKSLVTIADWSVQA
TISWVLSESFGIKNVSIVAEEDVEALSKPEATVLLDSVVQTVNECLAEAPQFGIKGPIRP
LKKTEVLEAIRQCNSIGGPSGRFWVLDPVDGTLGFVRGDQYAVALALIEDGEVVLGILGC
PNYPLRKEWLSYHQRYYRIISKLTPPRSESWDKGFVLYARKGSGKSWMQPLLPQSMNLVE
LKSPRPVYVSLAEDPSLATFCEPVERANSSHSFTAGLAHSVGVSKEPLRVYSMVKYAAVA
RGDAEIFMKFAKSGYKEKIWDHAAGTVIIQEAGGVVTDAGGHPLNFSTGIYLEGLDRGII
ACAGVQLHQKIIQAVDASWDSSCL
>AUR62016925
MPVIYRSTLSSQLPFSQTSRQFTQFSLYHTKITFSSHSNFTRICCLKPSIMEKDAQLNPT
ILESTEEKYSAELDVAVKAVQMACSLSQRVQEGLISKANSLVQSKDDKSLVTIADWSVQA
TISWVLSESFGIKNVSIVAEEDVEALSKPEATVLLDSVVQTVNECLAEALQFGIKGPIRP
LKKAEVLEAIRQCNSIGGPSGRFWVLDPVDGTLGFVRGDQYAVALALIEDGEVVLGVLGC
PNYPLRKEWLSYHQRYYRIISKLTPPRSESWDKGFVLYARKGSGKSWMQPLLPQSMNLVE
LKSPRPVYVSLVEDPSLATFCEPVERANSSHSFTAGLAHSVGVSKEPLRVYSMVKYAAVA
RGDAEIFMKFAKSGYKEKIWDHAAGTVIIQEAGGVVTDAGGHPLNFSNGIYLEGLDRGII
ACAGVQLHQKIIQAVDASWDSSCL
>AUR62029340
MAEGEFLFSKELDVAVRVVHLACALCQRVQNSLLSTNASQVNSKDDDSLVTVADYSVQAV
VSQILSESFGSQNLSIVAEEDAQTLSKSDLLQAVVNTVNESFSEAPRFGLKVSNIPLSPN
QVLEAIGRCNSSGGPKGRHWVLDPVDGTLGFVRGNQYAVALALIEEGRVILGVLGCPNYP
VKKGLVNHHHQLASEMSSASPDMWEKGCVMKKPLRVYSMVKYAAIARGDAEIYMRFATAG
YKEKIWDHAAGVLIVQEAGGVVTDAGGRPLDFSRGVYLEGLDRGIIACSGAVLHEKIIGA
VDTSWECSLL
>AUR62015617
MAEGEFLFSKELDVAVRVVHLACALCQRVQNSLLSANASQVNSKDDDSLVTVADYSVQAV
VSQILSESFGSQNLSIVAEEDAQTLSKSDLLQAVVNTVNESFSEAPRFGLKVSNIPLAPN
QVLEAIGRCNSSGGPKGRHWVLDPVDGTLGFVRGNQYAVALALIEEGRVILGVLGCPNYP
VKKGLVNHHHQLTPEMSSASPDMWEKGCVMYAKRGTGKAWMQPLIHGELKLNLFDSARKI
KVSSVKDPALATFCEPVEKTNTSHSFTEGVAHSAGLRKKPLRVYSMVKYAAIARGDAEIY
MRFATAGYKEKIWDHAAGVLIVQEAGGVVTDAGGRPLDFSRGVYLEGLDRGIIACSGAVL
HEKIIGAVDTSWECSLL
>Potri.011G128200
MGENNYAKELDVAVRVVHMACSLCQRVQEGLVSSTSNDHVKSKDDDSLVTVADWSVQATV
SLMLSASFSNQKVSIVAEEDVQTLSNSDSVGLLTAVVNTVNECLAEAPKYGLQSPKEALG
TSQILEAISRCNSTGGRNGRHWVLDPVDGTLGFVRGDQYAVALALIEEGKVVIGVLGCPN
YPRKKEWLNHHQSYQSMPKMSDTSDTWEKGCVLYAQRGSGEAWMQPLIHGNKKHTWSNSA
QRVQVSAIDDPALATFCEPVEKANTNHSFTAGVAHSMGLNKQPLRVHSMVKYAAIARGDA
EIFMKFAQSGYKEKIWDHAAGVIIVEEAGGVVTDAGGHPLDFSGVCT
>Os03g01540.1
MDESTAYRNLRGPSPFVLAMKTRLAPPPQLSDPPPPPLPAVPPSLLPPLLPPPEKRRRGR
PRNCDRLTAPPGFFAPLPPPPPPQPQPPTLPAPHGQGQFGGLQPHLLQIDAGEEIIPKIT
ALSKSNGRVICVLSVLGAVQEATLLLSSGVTSYHKGPLEIIRLFGSILTPNDQGCLRVTL
ASGDSSVIGGVITGPLKAATPVQVVVASFYSDVYWPNRTPKIIAPYPNSQSTIRNGSTLS
SEHVNPGYVSYTAVDQHESSEVDVKPSLGMLNLASLDRHESSEVDVKPSLGMLNLASL
