# Supplementary material for: AT-Hook Transcription Factors Show Functions in Liriodendron chinense under Drought Stress and Somatic Embryogenesis
Source: Plants (Basel). 2023 Mar 17;12(6):1353. doi: 10.3390/plants12061353 (PMC10056439; doi:10.3390/plants12061353)
Supplement: Supplementary file 1 [file plants-12-01353-s001.zip › Table S3 Gene position of LcAHLs.xlsx]

## Sheet: Sheet1
Gene	From	To
Lchi04180	5005158	5020657
Lchi04874	51363806	51390336
Lchi13190	68172450	68186917
Lchi06280	109384684	109401023
Lchi01372	57389746	57395900
Lchi06750	1836399	1841827
Lchi05963	73205867	73234570
Lchi06945	23960297	23961059
Lchi06761	2162926	2169975
Lchi06288	109132605	109147838
Lchi32451	66441394	66451240
Lchi22185	77849989	77853098
Lchi01373	57352729	57353559
Lchi05954	73564053	73591635
Lchi29434	64081123	64096514
Lchi12845	8183231	8203582
Lchi13244	66444495	66445399
Lchi04864	51744407	51753768
Lchi30606	558203	585613
Lchi28199	36328363	36330533
Lchi30599	168469	187893
