# Supplementary material for: AT-Hook Transcription Factors Show Functions in Liriodendron chinense under Drought Stress and Somatic Embryogenesis
Source: Plants (Basel). 2023 Mar 17;12(6):1353. doi: 10.3390/plants12061353 (PMC10056439; doi:10.3390/plants12061353)
Supplement: Supplementary file 1 [file plants-12-01353-s001.zip › Table S4 Synteny gene pairs of LcAHLs.xlsx]

## Sheet: Sheet1
List of duplication gene pairs of LcAHLs
	Id1	Chr	Start	End	Id2	Chr	From	To
1	Lchi04180	chr4	5005158	5020657	Lchi12845	chr18	8183231	8203582
2	Lchi04180	chr4	5005158	5020657	Lchi06288	chr1	109132605	109147838
3	Lchi04180	chr4	5005158	5020657	Lchi05963	chr8	73205867	73234570
4	Lchi04180	chr4	5005158	5020657	Lchi28199	chr7	36328363	36330533
5	Lchi04180	chr4	5005158	5020657	Lchi13244	chr10	66444495	66445399
6	Lchi04180	chr4	5005158	5020657	Lchi06761	chr6	2162926	2169975
7	Lchi04180	chr4	5005158	5020657	Lchi04864	chr11	51744407	51753768
8	Lchi12845	chr18	8183231	8203582	Lchi06750	chr6	1836399	1841827
9	Lchi12845	chr18	8183231	8203582	Lchi01373	chr11	57352729	57353559
10	Lchi12845	chr18	8183231	8203582	Lchi04874	chr11	51363806	51390336
11	Lchi12845	chr18	8183231	8203582	Lchi32451	chr8	66441394	66451240
12	Lchi12845	chr18	8183231	8203582	Lchi30606	Scaffold1025	558203	585613
13	Lchi06750	chr6	1836399	1841827	Lchi05963	chr8	73205867	73234570
14	Lchi06750	chr6	1836399	1841827	Lchi28199	chr7	36328363	36330533
15	Lchi06750	chr6	1836399	1841827	Lchi06761	chr6	2162926	2169975
16	Lchi06750	chr6	1836399	1841827	Lchi01372	chr11	57389746	57395900
17	Lchi06750	chr6	1836399	1841827	Lchi05954	chr8	73564053	73591635
18	Lchi06750	chr6	1836399	1841827	Lchi04864	chr11	51744407	51753768
19	Lchi06750	chr6	1836399	1841827	Lchi29434	chr1	64081123	64096514
20	Lchi06750	chr6	1836399	1841827	Lchi13190	chr10	68172450	68186917
21	Lchi06750	chr6	1836399	1841827	Lchi22185	chr3	77849989	77853098
22	Lchi06288	chr1	109132605	109147838	Lchi01373	chr11	57352729	57353559
23	Lchi06288	chr1	109132605	109147838	Lchi32451	chr8	66441394	66451240
24	Lchi06288	chr1	109132605	109147838	Lchi13244	chr10	66444495	66445399
25	Lchi01373	chr11	57352729	57353559	Lchi05963	chr8	73205867	73234570
26	Lchi01373	chr11	57352729	57353559	Lchi28199	chr7	36328363	36330533
27	Lchi01373	chr11	57352729	57353559	Lchi13244	chr10	66444495	66445399
28	Lchi01373	chr11	57352729	57353559	Lchi06761	chr6	2162926	2169975
29	Lchi01373	chr11	57352729	57353559	Lchi04864	chr11	51744407	51753768
30	Lchi05963	chr8	73205867	73234570	Lchi04874	chr11	51363806	51390336
31	Lchi05963	chr8	73205867	73234570	Lchi32451	chr8	66441394	66451240
32	Lchi05963	chr8	73205867	73234570	Lchi30606	Scaffold1025	558203	585613
33	Lchi28199	chr7	36328363	36330533	Lchi04874	chr11	51363806	51390336
34	Lchi28199	chr7	36328363	36330533	Lchi32451	chr8	66441394	66451240
35	Lchi28199	chr7	36328363	36330533	Lchi30606	Scaffold1025	558203	585613
36	Lchi04874	chr11	51363806	51390336	Lchi06761	chr6	2162926	2169975
37	Lchi04874	chr11	51363806	51390336	Lchi01372	chr11	57389746	57395900
38	Lchi04874	chr11	51363806	51390336	Lchi05954	chr8	73564053	73591635
39	Lchi04874	chr11	51363806	51390336	Lchi04864	chr11	51744407	51753768
40	Lchi04874	chr11	51363806	51390336	Lchi29434	chr1	64081123	64096514
41	Lchi04874	chr11	51363806	51390336	Lchi13190	chr10	68172450	68186917
42	Lchi04874	chr11	51363806	51390336	Lchi22185	chr3	77849989	77853098
43	Lchi32451	chr8	66441394	66451240	Lchi13244	chr10	66444495	66445399
44	Lchi32451	chr8	66441394	66451240	Lchi06761	chr6	2162926	2169975
45	Lchi32451	chr8	66441394	66451240	Lchi04864	chr11	51744407	51753768
46	Lchi30606	Scaffold1025	558203	585613	Lchi06761	chr6	2162926	2169975
47	Lchi30606	Scaffold1025	558203	585613	Lchi01372	chr11	57389746	57395900
48	Lchi30606	Scaffold1025	558203	585613	Lchi05954	chr8	73564053	73591635
49	Lchi30606	Scaffold1025	558203	585613	Lchi04864	chr11	51744407	51753768
50	Lchi30606	Scaffold1025	558203	585613	Lchi29434	chr1	64081123	64096514
51	Lchi30606	Scaffold1025	558203	585613	Lchi13190	chr10	68172450	68186917
52	Lchi30606	Scaffold1025	558203	585613	Lchi22185	chr3	77849989	77853098
53	Lchi06945	chr3	23960297	23961059	Lchi06280	chr1	109384684	109401023
54	Lchi06945	chr3	23960297	23961059	Lchi01372	chr11	57389746	57395900
55	Lchi06945	chr3	23960297	23961059	Lchi05954	chr8	73564053	73591635
56	Lchi06945	chr3	23960297	23961059	Lchi30599	Scaffold1025	168469	187893
57	Lchi06945	chr3	23960297	23961059	Lchi29434	chr1	64081123	64096514
58	Lchi06945	chr3	23960297	23961059	Lchi13190	chr10	68172450	68186917
59	Lchi06945	chr3	23960297	23961059	Lchi22185	chr3	77849989	77853098
60	Lchi06280	chr1	109384684	109401023	Lchi01372	chr11	57389746	57395900
61	Lchi06280	chr1	109384684	109401023	Lchi05954	chr8	73564053	73591635
62	Lchi06280	chr1	109384684	109401023	Lchi30599	Scaffold1025	168469	187893
63	Lchi06280	chr1	109384684	109401023	Lchi29434	chr1	64081123	64096514
64	Lchi06280	chr1	109384684	109401023	Lchi13190	chr10	68172450	68186917
65	Lchi06280	chr1	109384684	109401023	Lchi22185	chr3	77849989	77853098
66	Lchi01372	chr11	57389746	57395900	Lchi30599	Scaffold1025	168469	187893
67	Lchi05954	chr8	73564053	73591635	Lchi30599	Scaffold1025	168469	187893
68	Lchi30599	Scaffold1025	168469	187893	Lchi29434	chr1	64081123	64096514
69	Lchi30599	Scaffold1025	168469	187893	Lchi13190	chr10	68172450	68186917
70	Lchi30599	Scaffold1025	168469	187893	Lchi22185	chr3	77849989	77853098
