# Supplementary material for: AT-Hook Transcription Factors Show Functions in Liriodendron chinense under Drought Stress and Somatic Embryogenesis
Source: Plants (Basel). 2023 Mar 17;12(6):1353. doi: 10.3390/plants12061353 (PMC10056439; doi:10.3390/plants12061353)
Supplement: Supplementary file 1 [file plants-12-01353-s001.zip › Table S5 Gene annotation information of LcAHLs.txt]

chr4	maker	mRNA	5007434	5022933	.	+	.	ID=Lchi04180;
chr4	maker	CDS	5007434	5008240	.	+	0	Parent=Lchi04180;
chr4	maker	CDS	5022805	5022933	.	+	0	Parent=Lchi04180;
chr11	maker	mRNA	51417140	51443670	.	-	.	ID=Lchi04874;
chr11	maker	CDS	51443568	51443670	.	-	0	Parent=Lchi04874;
chr11	maker	CDS	51420272	51420339	.	-	2	Parent=Lchi04874;
chr11	maker	CDS	51417140	51417994	.	-	0	Parent=Lchi04874;
chr10	maker	mRNA	68207150	68221617	.	+	.	ID=Lchi13190;
chr10	maker	five_prime_UTR	68207150	68208416	.	+	.	Parent=Lchi13190;
chr10	maker	CDS	68208417	68208849	.	+	0	Parent=Lchi13190;
chr10	maker	CDS	68213616	68213683	.	+	2	Parent=Lchi13190;
chr10	maker	CDS	68215527	68215658	.	+	0	Parent=Lchi13190;
chr10	maker	CDS	68218308	68218469	.	+	0	Parent=Lchi13190;
chr10	maker	CDS	68220196	68220426	.	+	0	Parent=Lchi13190;
chr10	maker	three_prime_UTR	68220427	68221617	.	+	.	Parent=Lchi13190;
chr1	maker	mRNA	109444966	109461305	.	+	.	ID=Lchi06280;
chr1	maker	five_prime_UTR	109444966	109445109	.	+	.	Parent=Lchi06280;
chr1	maker	five_prime_UTR	109445323	109445931	.	+	.	Parent=Lchi06280;
chr1	maker	CDS	109445932	109446361	.	+	0	Parent=Lchi06280;
chr1	maker	CDS	109453689	109453741	.	+	2	Parent=Lchi06280;
chr1	maker	CDS	109457995	109458126	.	+	0	Parent=Lchi06280;
chr1	maker	CDS	109459218	109459379	.	+	0	Parent=Lchi06280;
chr1	maker	CDS	109460706	109460939	.	+	0	Parent=Lchi06280;
chr1	maker	three_prime_UTR	109460940	109461305	.	+	.	Parent=Lchi06280;
chr11	maker	mRNA	57443080	57449234	.	+	.	ID=Lchi01372;
chr11	maker	CDS	57443080	57443509	.	+	0	Parent=Lchi01372;
chr11	maker	CDS	57446074	57446126	.	+	2	Parent=Lchi01372;
chr11	maker	CDS	57447234	57447365	.	+	0	Parent=Lchi01372;
chr11	maker	CDS	57448676	57448837	.	+	0	Parent=Lchi01372;
chr11	maker	CDS	57448929	57449234	.	+	0	Parent=Lchi01372;
chr6	maker	mRNA	1951476	1956904	.	-	.	ID=Lchi06750;
chr6	maker	CDS	1956874	1956904	.	-	0	Parent=Lchi06750;
chr6	maker	CDS	1956740	1956804	.	-	2	Parent=Lchi06750;
chr6	maker	CDS	1951476	1952414	.	-	0	Parent=Lchi06750;
chr8	maker	mRNA	73209155	73237858	.	+	.	ID=Lchi05963;
chr8	maker	CDS	73209155	73209234	.	+	0	Parent=Lchi05963;
chr8	maker	CDS	73233102	73233133	.	+	1	Parent=Lchi05963;
chr8	maker	CDS	73237041	73237858	.	+	2	Parent=Lchi05963;
chr3	maker	mRNA	23967350	23968112	.	-	.	ID=Lchi06945;
chr3	maker	CDS	23967798	23968112	.	-	0	Parent=Lchi06945;
chr3	maker	CDS	23967350	23967664	.	-	0	Parent=Lchi06945;
chr6	maker	mRNA	2278003	2285052	.	+	.	ID=Lchi06761;
chr6	maker	five_prime_UTR	2278003	2278145	.	+	.	Parent=Lchi06761;
chr6	maker	CDS	2278146	2278566	.	+	0	Parent=Lchi06761;
chr6	maker	CDS	2279475	2279527	.	+	2	Parent=Lchi06761;
chr6	maker	CDS	2281193	2281324	.	+	0	Parent=Lchi06761;
chr6	maker	CDS	2283211	2283465	.	+	0	Parent=Lchi06761;
chr6	maker	CDS	2284521	2284760	.	+	0	Parent=Lchi06761;
chr6	maker	three_prime_UTR	2284761	2285052	.	+	.	Parent=Lchi06761;
chr1	maker	mRNA	109192887	109208120	.	-	.	ID=Lchi06288;
chr1	maker	five_prime_UTR	109208021	109208120	.	-	.	Parent=Lchi06288;
chr1	maker	CDS	109207189	109208020	.	-	0	Parent=Lchi06288;
chr1	maker	CDS	109204697	109204929	.	-	2	Parent=Lchi06288;
chr1	maker	CDS	109204447	109204519	.	-	0	Parent=Lchi06288;
chr1	maker	CDS	109193809	109194053	.	-	2	Parent=Lchi06288;
chr1	maker	CDS	109192887	109193531	.	-	0	Parent=Lchi06288;
chr8	maker	mRNA	66444682	66454528	.	+	.	ID=Lchi32451;
chr8	maker	CDS	66444682	66444834	.	+	0	Parent=Lchi32451;
chr8	maker	CDS	66453695	66454528	.	+	0	Parent=Lchi32451;
chr3	maker	mRNA	77857042	77860151	.	+	.	ID=Lchi22185;
chr3	maker	five_prime_UTR	77857042	77857141	.	+	.	Parent=Lchi22185;
chr3	maker	CDS	77857142	77857255	.	+	0	Parent=Lchi22185;
chr3	maker	CDS	77857439	77857513	.	+	0	Parent=Lchi22185;
chr3	maker	CDS	77859094	77859255	.	+	0	Parent=Lchi22185;
chr3	maker	CDS	77859340	77859590	.	+	0	Parent=Lchi22185;
chr3	maker	CDS	77859706	77859770	.	+	1	Parent=Lchi22185;
chr3	maker	CDS	77860084	77860151	.	+	2	Parent=Lchi22185;
chr11	maker	mRNA	57406063	57406893	.	+	.	ID=Lchi01373;
chr11	maker	CDS	57406063	57406094	.	+	0	Parent=Lchi01373;
chr11	maker	CDS	57406230	57406893	.	+	1	Parent=Lchi01373;
chr8	maker	mRNA	73567341	73594923	.	+	.	ID=Lchi05954;
chr8	maker	five_prime_UTR	73567341	73567485	.	+	.	Parent=Lchi05954;
chr8	maker	five_prime_UTR	73567777	73567873	.	+	.	Parent=Lchi05954;
chr8	maker	CDS	73567874	73568303	.	+	0	Parent=Lchi05954;
chr8	maker	CDS	73569845	73569897	.	+	2	Parent=Lchi05954;
chr8	maker	CDS	73582362	73582493	.	+	0	Parent=Lchi05954;
chr8	maker	CDS	73593548	73593709	.	+	0	Parent=Lchi05954;
chr8	maker	CDS	73594195	73594503	.	+	0	Parent=Lchi05954;
chr8	maker	three_prime_UTR	73594504	73594923	.	+	.	Parent=Lchi05954;
chr1	maker	mRNA	64141405	64156796	.	-	.	ID=Lchi29434;
chr1	maker	five_prime_UTR	64156796	64156796	.	-	.	Parent=Lchi29434;
chr1	maker	CDS	64156360	64156795	.	-	0	Parent=Lchi29434;
chr1	maker	CDS	64155584	64155651	.	-	2	Parent=Lchi29434;
chr1	maker	CDS	64155298	64155429	.	-	0	Parent=Lchi29434;
chr1	maker	CDS	64149353	64149514	.	-	0	Parent=Lchi29434;
chr1	maker	CDS	64141405	64141731	.	-	0	Parent=Lchi29434;
chr18	maker	mRNA	8183232	8203583	.	+	.	ID=Lchi12845;
chr18	maker	CDS	8183232	8183303	.	+	0	Parent=Lchi12845;
chr18	maker	CDS	8183417	8183483	.	+	0	Parent=Lchi12845;
chr18	maker	CDS	8185114	8185934	.	+	2	Parent=Lchi12845;
chr18	maker	CDS	8198008	8198134	.	+	0	Parent=Lchi12845;
chr18	maker	CDS	8203105	8203173	.	+	2	Parent=Lchi12845;
chr18	maker	CDS	8203498	8203583	.	+	2	Parent=Lchi12845;
chr10	maker	mRNA	66479195	66480099	.	-	.	ID=Lchi13244;
chr10	maker	five_prime_UTR	66480099	66480099	.	-	.	Parent=Lchi13244;
chr10	maker	CDS	66479676	66480098	.	-	0	Parent=Lchi13244;
chr10	maker	CDS	66479195	66479584	.	-	0	Parent=Lchi13244;
chr11	maker	mRNA	51797741	51807102	.	+	.	ID=Lchi04864;
chr11	maker	CDS	51797741	51798056	.	+	0	Parent=Lchi04864;
chr11	maker	CDS	51799771	51799838	.	+	2	Parent=Lchi04864;
chr11	maker	CDS	51802240	51802371	.	+	0	Parent=Lchi04864;
chr11	maker	CDS	51806827	51807102	.	+	0	Parent=Lchi04864;
Contig1025	maker	mRNA	585181	612591	.	+	.	ID=Lchi30606;
Contig1025	maker	CDS	585181	585568	.	+	0	Parent=Lchi30606;
Contig1025	maker	CDS	588912	588941	.	+	2	Parent=Lchi30606;
Contig1025	maker	CDS	612359	612591	.	+	2	Parent=Lchi30606;
chr7	maker	mRNA	36393848	36396018	.	-	.	ID=Lchi28199;
chr7	maker	CDS	36395980	36396018	.	-	0	Parent=Lchi28199;
chr7	maker	CDS	36393848	36394657	.	-	0	Parent=Lchi28199;
Contig1025	maker	mRNA	195447	214871	.	-	.	ID=Lchi30599;
Contig1025	maker	five_prime_UTR	214612	214871	.	-	.	Parent=Lchi30599;
Contig1025	maker	CDS	214290	214611	.	-	0	Parent=Lchi30599;
Contig1025	maker	CDS	208512	208579	.	-	2	Parent=Lchi30599;
Contig1025	maker	CDS	204466	204597	.	-	0	Parent=Lchi30599;
Contig1025	maker	CDS	197045	197206	.	-	0	Parent=Lchi30599;
Contig1025	maker	CDS	195938	196198	.	-	0	Parent=Lchi30599;
Contig1025	maker	three_prime_UTR	195447	195937	.	-	.	Parent=Lchi30599;
