# Supplementary material for: AT-Hook Transcription Factors Show Functions in Liriodendron chinense under Drought Stress and Somatic Embryogenesis
Source: Plants (Basel). 2023 Mar 17;12(6):1353. doi: 10.3390/plants12061353 (PMC10056439; doi:10.3390/plants12061353)
Supplement: Supplementary file 1 [file plants-12-01353-s001.zip › Table S6 Eight tissuesí» FPKM values for LcAHLs .xlsx]

## Sheet: 8sample-fpkm-lchi
gene_id	phloem	stigma	xylem	bud	stamen	leaf	bark	sepal
Lchi04180	8.09	0	0	0.18	0	0.72	3.01	0
Lchi04874	0	0	0	0.33	0.17	0.14	0.09	0
Lchi13190	2.45	140.16	0	76.54	68.57	48.79	56.34	85.34
Lchi06280	2.49	46.03	0	41.15	24.28	19.96	53.44	15.19
Lchi01372	0	121.75	0	37.25	20.58	12.49	9.56	24.68
Lchi06750	0	0.23	0	0.82	3.92	0.07	0.08	0.25
Lchi05963	0	0.66	0	1.1	1.91	0.56	6.72	0.28
Lchi06945	4.1	0	0	0.28	286.54	0.12	0	0
Lchi06761	4.55	18.26	11.07	17.84	22.44	10.4	16.41	12.01
Lchi06288	0	0.17	0	0.4	0	0.18	0.25	0
Lchi32451	5.1	0.12	8.27	0	2.87	0.15	0.27	0
Lchi22185	0	12.43	0	20.47	15.44	18.68	19.11	9.34
Lchi01373	0	0.9	0	2.03	1.06	1.88	3.64	1.15
Lchi05954	0	73.68	0	61.13	51.21	43.45	33.15	54.14
Lchi29434	0	39.42	0	17.73	8.08	4.69	5.94	5.64
Lchi12845	2.01	0.19	3.26	0	0.42	0.06	1.46	0.3
Lchi13244	0	0.46	0	4.25	10.67	3.62	0.33	1.77
Lchi04864	0	28.2	0	16.42	23.81	3.92	13.76	14.38
Lchi30606	25.1	0.59	0	2.62	1.73	0	0	0
Lchi28199	5.97	8.41	0	6.89	0.42	0	0.63	0.46
Lchi30599	5.34	13.55	4.32	29.53	6.96	4.09	12.09	8.04
