# Supplementary material for: AT-Hook Transcription Factors Show Functions in Liriodendron chinense under Drought Stress and Somatic Embryogenesis
Source: Plants (Basel). 2023 Mar 17;12(6):1353. doi: 10.3390/plants12061353 (PMC10056439; doi:10.3390/plants12061353)
Supplement: Supplementary file 1 [file plants-12-01353-s001.zip › Table S7 TPM value of LcAHLs under drought stress.xlsx]

## Sheet: Sheet1
Gene_id	CK_1	CK_2	CK_3	D_1h_1	D_1h_2	D_1h_3	D_3h_1	D_3h_2	D_3h_3	D_6h_1	D_6h_2	D_6h_3	D_12h_1	D_12h_2	D_12h_3	D_1d_1	D_1d_2	D_1d_3	D_3d_1	D_3d_2	D_3d_3
Lchi04180	8.62358	6.31351	8.4297	3.20326	3.69292	3.22316	3.37853	6.4746	4.81206	2.78303	3.97999	3.16071	3.48817	6.18067	2.59156	2.54324	2.67247	3.71999	3.63412	4.43995	3.5474
Lchi13190	27.443	25.2075	20.084	57.2355	51.4431	43.3296	12.8794	14.3069	13.4643	30.7976	44.344	71.9662	96.2318	27.5573	32.8234	39.7229	38.9852	36.6886	34.298	28.9206	19.6192
Lchi06280	3.85504	3.12705	3.15569	3.86287	1.37963	2.4417	3.28213	5.77266	3.86246	3.26159	3.85125	3.83137	3.15267	10.561	5.24551	4.35704	0.978785	2.53921	2.43967	1.77088	4.29279
Lchi05963	1.12167	0.467528	1.09164	0.310665	1.45737	0.680338	0.911516	1.27218	0.723692	0.682796	0.816248	0.613208	1.40725	0.37268	0.622891	0.813398	1.26761	1.04288	0.61817	0.11632	0.790667
Lchi01373	1.24422	0.746664	2.19669	1.07529	1.09113	0.790655	1.939	2.30137	0.931018	1.71489	1.00851	1.28713	2.70277	0.371604	0.82192	0.810044	0.767027	0.424111	1.59029	0.526234	1.73258
Lchi05954	18.1561	12.98	13.7769	12.282	11.334	12.2007	14.4911	20.1546	20.6221	19.9521	13.4693	22.4289	16.681	12.5569	14.8768	11.5416	10.5146	11.0091	8.57163	11.0655	9.71547
Lchi13244	2.06391	2.1977	1.9148	2.75521	2.71877	2.44554	2.78345	4.48719	2.31775	2.82758	1.13743	2.05543	2.8168	0.890156	1.48326	2.5921	1.99888	1.6131	2.12497	0.489597	2.33111
Lchi04864	1.39785	0.87802	0.361612	0.982232	0.805589	0.657386	1.36397	4.23301	1.44332	1.13579	0.168366	0.872413	1.94815	0.615666	1.53791	0.924226	1.03629	1.40878	0.0734463	0.580655	1.13363
