# Supplementary material for: AT-Hook Transcription Factors Show Functions in Liriodendron chinense under Drought Stress and Somatic Embryogenesis
Source: Plants (Basel). 2023 Mar 17;12(6):1353. doi: 10.3390/plants12061353 (PMC10056439; doi:10.3390/plants12061353)
Supplement: Supplementary file 1 [file plants-12-01353-s001.zip › Table S8 Quantitative real-time PCR (qRT-PCR) value of LcAHLs under drought stress.xlsx]

## Sheet: Sheet1
	ck-1	ck-2	ck-3	3h-1	3h-2	3h-3	24h-1	24h-2	24-3	72h-1	72h-2	72h-3
Lchi13190	1	1	1	2.09459	1.91853	1.43065	2.77022	1.04006	1.13288	1.15669	0.935191	0.961483
Lchi06280	1	1	1	1.03766	1.87905	1.94981	2.12874	2.20381	2.18354	1.35347	1.217	1.15669
Lchi05954	1	1	1	2.51403	2.19365	1.95432	4.48985	1.89212	2.14851	1.4012	0.702222	1.09936
