# Supplementary material for: AT-Hook Transcription Factors Show Functions in Liriodendron chinense under Drought Stress and Somatic Embryogenesis
Source: Plants (Basel). 2023 Mar 17;12(6):1353. doi: 10.3390/plants12061353 (PMC10056439; doi:10.3390/plants12061353)
Supplement: Supplementary file 1 [file plants-12-01353-s001.zip › Table S9 qRT-PCR value of LcAHLs at different stages during somatic embryogenesis.xlsx]

## Sheet: Sheet1
	Lchi29434	Lchi04864	Lchi05963	Lchi01372	Lchi12845	Lchi06761	Lchi04180	Lchi13190	Lchi05954
PEM(2^-△Ct△Ct)	1	1	1	1	1	1	1	1	1
	1	1	1	1	1	1	1	1	1
	1	1	1	1	1	1	1	1	1
E3(2^-△Ct△Ct)	0.15283	0.878633	4.28709	0.404254	0.152477	26.2334	0.681444	0.491978	0.380684
	0.15283	0.66742	2.9622	0.44648	0.161918	14.2544	0.455861	0.4954	0.427304
	0.123564	0.742262	1.99538	0.377182	0.143256	28.2465	0.509328	0.608502	0.379806
Q(2^-△Ct△Ct)	0.791869	6.86852	0.73884	2.81539	0.89296	0.720298	2.12383	0.503478	1.20025
	1.09429	5.11004	1.99538	1.87038	0.827406	0.793701	1.92741	1.23971	1.36289
	1.2283	7.32756	0.646176	2.02324	0.952638	1.24258	2.18354	2.32947	1.06683
Z(2^-△Ct△Ct)	1.37872	17.6713	22.3675	4.70219	1.10957	1.61328	4.00925	5.15748	3.79298
	0.543367	8.13044	10.8779	3.47417	1.00696	0.882703	2.54912	2.13366	1.95884
	0.566442	8.9383	8.13044	3.32495	1.02574	1.68568	2.8219	2.88119	1.81085
PL(2^-△Ct△Ct)	0.687771	26.2334	39.3966	2.97592	0.730353	36.2523	6.86852	2.57279	1.7211
	0.517632	17.9179	35.0174	3.51453	1.0163	16.2234	5.93809	3.08799	2.19872
	0.716978	28.84	29.446	2.8481	0.743979	69.2304	7.60352	3.47417	1.59107
